# Supplementary material for: Poly[diaqua­bis­(μ3-1H-imidazole-4,5-dicarboxyl­ato)(μ2-sulfato)­diytterbium(III)]
Source: Acta Crystallogr Sect E Struct Rep Online. 2011 Nov 5;67(Pt 12):m1683. doi: 10.1107/S1600536811045673 (PMC3238610; doi:10.1107/S1600536811045673)
Supplement: Supplementary file 1 [file e-67-m1683-sup1.cif]

##############################################################################
#                                                                            #
# This CIF contains the data in a paper accepted for publication in          #
# Acta Crystallographica Section E. It conforms to the requirements of       #
# Notes for Authors for Acta Crystallographica Section E, and has been       #
# peer reviewed under the auspices of the IUCr Commission on Journals.       #
#                                                                            #
# Full details of the Crystallographic Information File format               #
# are given in the paper "The Crystallographic Information File (CIF):       #
# a New Standard Archive File for Crystallography" by S. R. Hall, F. H.      #
# Allen and I. D. Brown [Acta Cryst. (1991), A47, 655-685].                  #
#                                                                            #
# The current version of the core CIF dictionary is obtainable from          #
# ftp://ftp.iucr.org/pub/cif_core.dic.                                       #
#                                                                            #
# Software is freely available for graphical display of the structure(s)     #
# in this CIF. For information consult the CIF software page                 #
# http://www.iucr.org/resources/cif/software.                                #
#                                                                            #
# This file may be used for bona fide research purposes within the           #
# scientific community so long as proper attribution is given to the journal # 
# article from which it was obtained.                                        #
#                                                                            #
##############################################################################
data_I
_audit_creation_method     SHELXL-97
_chemical_name_systematic
;
Poly[diaquabis(\m~3~-1<i>H</i>-imidazole-4,5-dicarboxylato)(\m~2~-
sulfato)diytterbium(III)]
;
_chemical_name_common     ?
_chemical_formula_moiety     'C10 H8 N4 O14 S Yb2'
_chemical_formula_sum     'C10 H8 N4 O14 S Yb2'
_chemical_formula_iupac     '[Yb2 (C5 H2 N2 O4)2 (S O4) (H2 O)2]'
_chemical_formula_weight     786.35
_chemical_melting_point     ?
_symmetry_cell_setting     monoclinic
_symmetry_space_group_name_H-M     'C 2/c'
_symmetry_space_group_name_Hall     '-C 2yc'
loop_
    _symmetry_equiv_pos_as_xyz
    'x, y, z'
    '-x, y, -z+1/2'
    'x+1/2, y+1/2, z'
    '-x+1/2, y+1/2, -z+1/2'
    '-x, -y, -z'
    'x, -y, z-1/2'
    '-x+1/2, -y+1/2, -z'
    'x+1/2, -y+1/2, z-1/2'
_cell_length_a     21.1089(14)
_cell_length_b     6.5584(4)
_cell_length_c     12.8766(9)
_cell_angle_alpha     90.00
_cell_angle_beta     105.8740(10)
_cell_angle_gamma     90.00
_cell_volume     1714.7(2)
_cell_formula_units_Z     4
_cell_measurement_reflns_used     2574
_cell_measurement_theta_min     3.26
_cell_measurement_theta_max     27.98
_cell_measurement_temperature     296(2)
_exptl_crystal_description     block
_exptl_crystal_colour     colorless
_exptl_crystal_size_max     0.20
_exptl_crystal_size_mid     0.18
_exptl_crystal_size_min     0.15
_exptl_crystal_density_diffrn     3.046
_exptl_crystal_density_meas     ?
_exptl_crystal_density_method     'not measured'
_exptl_crystal_F_000     1456
_exptl_absorpt_coefficient_mu     11.054
_exptl_absorpt_correction_type     multi-scan
_exptl_absorpt_process_details     '(<i>SADABS</i>; Sheldrick, 1996)'
_exptl_absorpt_correction_T_min     0.126
_exptl_absorpt_correction_T_max     0.191
_exptl_special_details
;
;
_diffrn_ambient_temperature     296(2)
_diffrn_radiation_type     MoK\a
_diffrn_radiation_wavelength     0.71073
_diffrn_radiation_source     'fine-focus sealed tube'
_diffrn_radiation_monochromator     graphite
_diffrn_measurement_device_type     'Bruker APEXII area-detector'
_diffrn_measurement_method     '\f and \w scan'
_diffrn_detector_area_resol_mean     ?
_diffrn_reflns_number     4239
_diffrn_reflns_av_R_equivalents     0.0225
_diffrn_reflns_av_sigmaI/netI     0.0260
_diffrn_reflns_theta_min     2.01
_diffrn_reflns_theta_max     25.19
_diffrn_reflns_theta_full     25.19
_diffrn_measured_fraction_theta_max     0.994
_diffrn_measured_fraction_theta_full     0.994
_diffrn_reflns_limit_h_min     -25
_diffrn_reflns_limit_h_max     22
_diffrn_reflns_limit_k_min     -7
_diffrn_reflns_limit_k_max     7
_diffrn_reflns_limit_l_min     -14
_diffrn_reflns_limit_l_max     15
_diffrn_standards_number     0
_diffrn_standards_interval_count     ?
_diffrn_standards_interval_time     ?
_diffrn_standards_decay_%     ?
_refine_special_details
;
Refinement of <i>F</i>^2^ against ALL reflections. The weighted <i>R</i>-factor
<i>wR</i> and goodness of fit <i>S</i> are based on <i>F</i>^2^, conventional
<i>R</i>-factors <i>R</i> are based on <i>F</i>, with <i>F</i> set to zero for
negative <i>F</i>^2^. The threshold expression of <i>F</i>^2^ >
\s(<i>F</i>^2^) is used only for calculating <i>R</i>-factors(gt) <i>etc</i>.
and is not relevant to the choice of reflections for refinement.
<i>R</i>-factors based on <i>F</i>^2^ are statistically about twice as large
as those based on <i>F</i>, and <i>R</i>- factors based on ALL data will be
even larger.
;
_reflns_number_total     1534
_reflns_number_gt     1392
_reflns_threshold_expression     I>2sigma(I)
_refine_ls_structure_factor_coef     Fsqd
_refine_ls_matrix_type     full
_refine_ls_R_factor_all     0.0228
_refine_ls_R_factor_gt     0.0196
_refine_ls_wR_factor_gt     0.0450
_refine_ls_wR_factor_ref     0.0466
_refine_ls_goodness_of_fit_ref     1.087
_refine_ls_restrained_S_all     1.086
_refine_ls_number_reflns     1534
_refine_ls_number_parameters     150
_refine_ls_number_restraints     4
_refine_ls_hydrogen_treatment     mixed
_refine_ls_weighting_scheme     calc
_refine_ls_weighting_details
         'calc w=1/[\s^2^(Fo^2^)+(0.0216P)^2^+5.6648P] where P=(Fo^2^+2Fc^2^)/3'
_atom_sites_solution_hydrogens     geom
_atom_sites_solution_primary     direct
_atom_sites_solution_secondary     difmap
_refine_ls_shift/su_max     0.001
_refine_ls_shift/su_mean     0.000
_refine_diff_density_max     0.657
_refine_diff_density_min     -0.985
_refine_ls_extinction_method     none
_refine_ls_extinction_coef     ?
loop_
    _atom_type_symbol
    _atom_type_description
    _atom_type_scat_dispersion_real
    _atom_type_scat_dispersion_imag
    _atom_type_scat_source
    'C' 'C' 0.0033 0.0016
                         'International Tables Vol C Tables 4.2.6.8 and 6.1.1.4'
    'H' 'H' 0.0000 0.0000
                         'International Tables Vol C Tables 4.2.6.8 and 6.1.1.4'
    'N' 'N' 0.0061 0.0033
                         'International Tables Vol C Tables 4.2.6.8 and 6.1.1.4'
    'O' 'O' 0.0106 0.0060
                         'International Tables Vol C Tables 4.2.6.8 and 6.1.1.4'
    'S' 'S' 0.1246 0.1234
                         'International Tables Vol C Tables 4.2.6.8 and 6.1.1.4'
    'Yb' 'Yb' -0.3850 5.5486
                         'International Tables Vol C Tables 4.2.6.8 and 6.1.1.4'
_computing_data_collection     'APEX2 (Bruker, 2004)'
_computing_cell_refinement     'SAINT (Bruker, 2004)'
_computing_data_reduction     'SAINT (Bruker, 2004)'
_computing_structure_solution     'SHELXS97 (Sheldrick, 2008)'
_computing_structure_refinement     'SHELXL97 (Sheldrick, 2008)'
_computing_molecular_graphics     'SHELXTL (Sheldrick, 2008)'
_computing_publication_material     'SHELXL97 (Sheldrick, 2008)'
loop_
    _atom_site_type_symbol
    _atom_site_label
    _atom_site_fract_x
    _atom_site_fract_y
    _atom_site_fract_z
    _atom_site_U_iso_or_equiv
    _atom_site_adp_type
    _atom_site_calc_flag
    _atom_site_refinement_flags
    _atom_site_occupancy
    _atom_site_symmetry_multiplicity
    _atom_site_disorder_assembly
    _atom_site_disorder_group
    Yb Yb1 0.355312(10) 0.07841(3) 0.714967(16) 0.01086(9) Uani d . 1 1 . .
    S S1 0.5000 0.0299(3) 0.7500 0.0182(4) Uani d S 1 2 . .
    C C1 0.3390(2) 0.0272(7) 0.9554(4) 0.0134(10) Uani d . 1 1 . .
    C C2 0.3697(2) 0.2318(7) 0.9654(4) 0.0148(10) Uani d . 1 1 . .
    C C3 0.3764(2) 0.3838(7) 1.0402(4) 0.0145(10) Uani d . 1 1 . .
    C C4 0.3492(2) 0.4128(7) 1.1340(4) 0.0128(10) Uani d . 1 1 . .
    C C5 0.4168(2) 0.4805(8) 0.9077(4) 0.0179(11) Uani d . 1 1 . .
    H H5 0.4371 0.5603 0.8664 0.022 Uiso calc R 1 1 . .
    N N1 0.3942(2) 0.2930(6) 0.8817(3) 0.0165(9) Uani d . 1 1 . .
    N N2 0.4065(2) 0.5391(6) 1.0009(3) 0.0183(10) Uani d D 1 1 . .
    H H1 0.420(3) 0.648(6) 1.039(4) 0.027 Uiso d D 1 1 . .
    O O1 0.32418(19) -0.0583(5) 1.0318(3) 0.0220(9) Uani d . 1 1 . .
    O O2 0.32955(18) -0.0546(5) 0.8633(3) 0.0192(8) Uani d . 1 1 . .
    O O3 0.33204(18) 0.2591(5) 1.1767(3) 0.0219(8) Uani d . 1 1 . .
    O O4 0.34067(19) 0.5917(5) 1.1620(3) 0.0219(8) Uani d . 1 1 . .
    O O5 0.45816(18) -0.0925(5) 0.7997(3) 0.0304(10) Uani d . 1 1 . .
    O O6 0.45308(19) 0.1572(6) 0.6710(3) 0.0349(10) Uani d . 1 1 . .
    O O1W 0.24374(18) 0.1038(6) 0.6799(3) 0.0250(9) Uani d D 1 1 . .
    H H2W 0.224(2) 0.201(6) 0.646(4) 0.037 Uiso d D 1 1 . .
    H H1W 0.221(3) 0.075(8) 0.720(4) 0.037 Uiso d D 1 1 . .
loop_
    _atom_site_aniso_label
    _atom_site_aniso_U_11
    _atom_site_aniso_U_22
    _atom_site_aniso_U_33
    _atom_site_aniso_U_12
    _atom_site_aniso_U_13
    _atom_site_aniso_U_23
    Yb1 0.01712(13) 0.00743(13) 0.00944(13) 0.00016(8) 0.00604(9) 0.00022(8)
    S1 0.0156(9) 0.0145(9) 0.0250(10) 0.000 0.0063(8) 0.000
    C1 0.017(2) 0.010(2) 0.012(3) 0.0000(19) 0.001(2) 0.001(2)
    C2 0.021(2) 0.012(3) 0.011(2) -0.003(2) 0.0040(19) 0.000(2)
    C3 0.021(3) 0.013(2) 0.011(2) 0.002(2) 0.006(2) 0.001(2)
    C4 0.017(2) 0.010(3) 0.010(2) -0.0018(19) 0.002(2) -0.0017(19)
    C5 0.025(3) 0.015(3) 0.015(3) -0.005(2) 0.008(2) 0.003(2)
    N1 0.024(2) 0.012(2) 0.016(2) -0.0023(17) 0.0082(18) -0.0010(17)
    N2 0.027(2) 0.014(2) 0.016(2) -0.0064(19) 0.0084(19) -0.0018(18)
    O1 0.042(2) 0.0151(19) 0.0107(19) -0.0090(16) 0.0095(17) -0.0001(15)
    O2 0.033(2) 0.0155(19) 0.0110(18) -0.0084(15) 0.0090(15) -0.0058(15)
    O3 0.037(2) 0.0144(19) 0.0182(18) 0.0042(16) 0.0134(16) 0.0061(16)
    O4 0.039(2) 0.0103(19) 0.018(2) 0.0028(16) 0.0105(17) -0.0009(14)
    O5 0.021(2) 0.030(2) 0.041(3) 0.0019(16) 0.0104(18) 0.0155(19)
    O6 0.023(2) 0.044(2) 0.041(3) 0.0071(19) 0.0135(19) 0.027(2)
    O1W 0.024(2) 0.023(2) 0.031(2) 0.0066(17) 0.0129(18) 0.0083(17)
_geom_special_details
;
All e.s.d.'s (except the e.s.d. in the dihedral angle between two l.s. planes)
are estimated using the full covariance matrix. The cell e.s.d.'s are taken
into account individually in the estimation of e.s.d.'s in distances, angles
and torsion angles; correlations between e.s.d.'s in cell parameters are only
used when they are defined by crystal symmetry. An approximate (isotropic)
treatment of cell e.s.d.'s is used for estimating e.s.d.'s involving l.s.
planes.
;
loop_
    _geom_bond_atom_site_label_1
    _geom_bond_atom_site_label_2
    _geom_bond_site_symmetry_2
    _geom_bond_distance
    _geom_bond_publ_flag
    Yb1 O4 6_565 2.264(3) ?
    Yb1 O1 6 2.272(3) ?
    Yb1 O1W . 2.280(4) ?
    Yb1 O3 6 2.291(3) ?
    Yb1 O2 . 2.297(3) ?
    Yb1 O6 . 2.342(4) ?
    Yb1 O5 . 2.421(4) ?
    Yb1 N1 . 2.510(4) ?
    Yb1 S1 . 2.9798(3) ?
    S1 O5 2_656 1.464(4) ?
    S1 O5 . 1.464(4) ?
    S1 O6 2_656 1.470(4) ?
    S1 O6 . 1.470(4) ?
    S1 Yb1 2_656 2.9798(3) ?
    C1 O1 . 1.244(6) ?
    C1 O2 . 1.266(6) ?
    C1 C2 . 1.481(6) ?
    C2 C3 . 1.367(7) ?
    C2 N1 . 1.377(6) ?
    C3 N2 . 1.369(6) ?
    C3 C4 . 1.485(7) ?
    C4 O3 . 1.249(6) ?
    C4 O4 . 1.255(5) ?
    C5 N1 . 1.328(6) ?
    C5 N2 . 1.334(7) ?
    C5 H5 . 0.9300 ?
    N2 H1 . 0.87(5) ?
    O1 Yb1 6_556 2.272(3) ?
    O3 Yb1 6_556 2.291(3) ?
    O4 Yb1 6_566 2.264(3) ?
    O1W H2W . 0.82(2) ?
    O1W H1W . 0.82(6) ?
loop_
    _geom_angle_atom_site_label_1
    _geom_angle_atom_site_label_2
    _geom_angle_atom_site_label_3
    _geom_angle_site_symmetry_1
    _geom_angle_site_symmetry_3
    _geom_angle
    _geom_angle_publ_flag
    O4 Yb1 O1 6_565 6 76.46(12) ?
    O4 Yb1 O1W 6_565 . 79.74(14) ?
    O1 Yb1 O1W 6 . 78.99(15) ?
    O4 Yb1 O3 6_565 6 148.74(13) ?
    O1 Yb1 O3 6 6 74.75(12) ?
    O1W Yb1 O3 . 6 83.05(14) ?
    O4 Yb1 O2 6_565 . 124.73(12) ?
    O1 Yb1 O2 6 . 140.73(13) ?
    O1W Yb1 O2 . . 74.07(14) ?
    O3 Yb1 O2 6 . 74.10(12) ?
    O4 Yb1 O6 6_565 . 76.89(14) ?
    O1 Yb1 O6 6 . 77.64(14) ?
    O1W Yb1 O6 . . 150.11(14) ?
    O3 Yb1 O6 6 . 108.21(14) ?
    O2 Yb1 O6 . . 135.20(13) ?
    O4 Yb1 O5 6_565 . 127.57(13) ?
    O1 Yb1 O5 6 . 114.21(14) ?
    O1W Yb1 O5 . . 150.85(13) ?
    O3 Yb1 O5 6 . 76.28(13) ?
    O2 Yb1 O5 . . 80.58(13) ?
    O6 Yb1 O5 . . 58.02(13) ?
    O4 Yb1 N1 6_565 . 72.99(13) ?
    O1 Yb1 N1 6 . 148.68(12) ?
    O1W Yb1 N1 . . 101.95(14) ?
    O3 Yb1 N1 6 . 136.57(13) ?
    O2 Yb1 N1 . . 66.31(12) ?
    O6 Yb1 N1 . . 88.79(15) ?
    O5 Yb1 N1 . . 80.25(14) ?
    O4 Yb1 S1 6_565 . 101.39(10) ?
    O1 Yb1 S1 6 . 98.30(10) ?
    O1W Yb1 S1 . . 176.78(11) ?
    O3 Yb1 S1 6 . 94.59(10) ?
    O2 Yb1 S1 . . 107.44(9) ?
    O6 Yb1 S1 . . 29.03(9) ?
    O5 Yb1 S1 . . 29.18(9) ?
    N1 Yb1 S1 . . 81.27(10) ?
    O5 S1 O5 2_656 . 113.5(3) ?
    O5 S1 O6 2_656 2_656 103.9(2) ?
    O5 S1 O6 . 2_656 112.4(2) ?
    O5 S1 O6 2_656 . 112.4(2) ?
    O5 S1 O6 . . 103.9(2) ?
    O6 S1 O6 2_656 . 110.8(4) ?
    O5 S1 Yb1 2_656 . 135.09(15) ?
    O5 S1 Yb1 . . 53.75(14) ?
    O6 S1 Yb1 2_656 . 120.86(16) ?
    O6 S1 Yb1 . . 50.65(15) ?
    O5 S1 Yb1 2_656 2_656 53.75(14) ?
    O5 S1 Yb1 . 2_656 135.09(15) ?
    O6 S1 Yb1 2_656 2_656 50.65(15) ?
    O6 S1 Yb1 . 2_656 120.86(16) ?
    Yb1 S1 Yb1 . 2_656 167.75(7) ?
    O1 C1 O2 . . 122.7(4) ?
    O1 C1 C2 . . 122.6(4) ?
    O2 C1 C2 . . 114.7(4) ?
    C3 C2 N1 . . 110.6(4) ?
    C3 C2 C1 . . 132.9(5) ?
    N1 C2 C1 . . 116.5(4) ?
    C2 C3 N2 . . 104.5(4) ?
    C2 C3 C4 . . 132.8(4) ?
    N2 C3 C4 . . 121.8(4) ?
    O3 C4 O4 . . 123.2(5) ?
    O3 C4 C3 . . 118.5(4) ?
    O4 C4 C3 . . 118.1(4) ?
    N1 C5 N2 . . 111.0(4) ?
    N1 C5 H5 . . 124.5 ?
    N2 C5 H5 . . 124.5 ?
    C5 N1 C2 . . 105.0(4) ?
    C5 N1 Yb1 . . 138.2(3) ?
    C2 N1 Yb1 . . 113.6(3) ?
    C5 N2 C3 . . 109.0(4) ?
    C5 N2 H1 . . 130(4) ?
    C3 N2 H1 . . 121(4) ?
    C1 O1 Yb1 . 6_556 141.5(3) ?
    C1 O2 Yb1 . . 127.3(3) ?
    C4 O3 Yb1 . 6_556 143.5(3) ?
    C4 O4 Yb1 . 6_566 164.1(3) ?
    S1 O5 Yb1 . . 97.06(18) ?
    S1 O6 Yb1 . . 100.32(19) ?
    Yb1 O1W H2W . . 121(4) ?
    Yb1 O1W H1W . . 128(4) ?
    H2W O1W H1W . . 102(3) ?
loop_
    _geom_hbond_atom_site_label_D
    _geom_hbond_atom_site_label_H
    _geom_hbond_atom_site_label_A
    _geom_hbond_site_symmetry_A
    _geom_hbond_distance_DH
    _geom_hbond_distance_HA
    _geom_hbond_distance_DA
    _geom_hbond_angle_DHA
    N2 H1 O6 6_566 0.87(5) 2.09(3) 2.925(6) 161(5)
    O1W H2W O2 4_556 0.82(2) 1.94(3) 2.693(5) 151(5)
    O1W H1W O3 7_557 0.82(6) 2.24(4) 2.896(5) 138(5)
    O1W H1W O4 7_557 0.82(6) 2.51(6) 3.308(5) 167(5)
    C5 H5 O5 1_565 0.9300 2.5200 3.347(6) 149.00
data_global
_journal_date_recd_electronic     2011-10-24
_journal_date_accepted     2011-10-31
_journal_name_full     'Acta Crystallographica, Section E'
_journal_year     2011
_journal_volume     67
_journal_issue     12
_journal_page_first     m1683
_journal_page_last     m1683
_journal_paper_category     QM
_journal_coeditor_code     PV2472
_publ_contact_author_name     'Zhu, Li-Cai'
_publ_contact_author_address
;
School of Chemistry and Environment
South China Normal University
Guangzhou 510631
People's Republic of China
;
_publ_contact_author_email     licaizhu1977@yahoo.com.cn
_publ_contact_author_fax     '86 020 39310187'
_publ_contact_author_phone     '86 020 39310187'
_publ_section_title
;\
Poly[diaquabis(\m~3~-1<i>H</i>-imidazole-4,5-dicarboxylato)(\m~2~-sulfato)\
diytterbium(III)]
;
loop_
    _publ_author_name
    _publ_author_footnote
    _publ_author_address
    'Zhu, Li-Cai' .
;
School of Chemistry and Environment
South China Normal University
Guangzhou 510631
People's Republic of China
;
