# Supplementary material for: Poly[diaqua­bis­(μ3-1H-imidazole-4,5-dicarboxyl­ato)(μ2-sulfato)­diytterbium(III)]
Source: Acta Crystallogr Sect E Struct Rep Online. 2011 Nov 5;67(Pt 12):m1683. doi: 10.1107/S1600536811045673 (PMC3238610; doi:10.1107/S1600536811045673)
Supplement: Supplementary file 2 [file e-67-m1683-Isup2.hkl]

# 
# h,k,l, Fc-squared, Fo-squared, sigma(Fo-squared) and status flag 
# 
data_I
_shelx_title ' s in C2/c' 
_shelx_refln_list_code          4 
_shelx_F_calc_maximum      625.10 
_exptl_crystal_F_000      1456.00 
_reflns_d_resolution_high  0.8348 
 
loop_ 
 _symmetry_equiv_pos_as_xyz 
 'x, y, z' 
 '-x, y, -z+1/2' 
 'x+1/2, y+1/2, z' 
 '-x+1/2, y+1/2, -z+1/2' 
 '-x, -y, -z' 
 'x, -y, z-1/2' 
 '-x+1/2, -y+1/2, -z' 
 'x+1/2, -y+1/2, z-1/2' 
 
_cell_length_a    21.1089 
_cell_length_b     6.5584 
_cell_length_c    12.8766 
_cell_angle_alpha  90.000 
_cell_angle_beta  105.874 
_cell_angle_gamma  90.000 
 
_shelx_F_squared_multiplier     1.000 
 
loop_ 
 _refln_index_h 
 _refln_index_k 
 _refln_index_l 
 _refln_F_squared_calc 
 _refln_F_squared_meas 
 _refln_F_squared_sigma 
 _refln_observed_status 
   2   0   0    20039.88    20257.10    454.74 o 
   4   0   0   390749.22   322127.50  19357.98 o 
   6   0   0   212916.55   204534.58   2803.58 o 
   8   0   0    59732.48    60750.13   1057.44 o 
  10   0   0   231981.41   215822.30   4513.09 o 
  12   0   0     6881.59     6744.41    560.57 o 
  14   0   0    72738.28    71581.16   1189.79 o 
  16   0   0    16822.78    15984.72    788.53 o 
  18   0   0    23896.36    22720.05   1018.88 o 
  20   0   0    47169.08    46818.09   1635.84 o 
  22   0   0    12169.91    12131.74    829.30 o 
  24   0   0    14056.95    14099.85    960.44 o 
   1   1   0   107602.67   105928.30   1396.60 o 
   3   1   0   111413.39   111142.56    979.95 o 
   5   1   0    19211.63    20876.42    260.94 o 
   7   1   0   217568.72   210342.81   2020.13 o 
   9   1   0    43268.59    45711.44    598.71 o 
  11   1   0    68862.41    69431.24    845.11 o 
  13   1   0    36477.71    36278.37    560.03 o 
  15   1   0    19685.22    19413.78    516.26 o 
  17   1   0    31924.82    33360.03    878.08 o 
  19   1   0     1149.80     1091.44    388.32 o 
  21   1   0    37946.48    38446.73   1065.82 o 
  23   1   0     1430.76     1317.30    265.39 o 
   0   2   0   185027.41   177887.45   3763.46 o 
   2   2   0     2561.08     3043.88     90.30 o 
   4   2   0    39722.41    40301.34    442.81 o 
   6   2   0    51719.90    53116.44    571.90 o 
   8   2   0    10397.56     9922.89    206.11 o 
  10   2   0    34491.58    35658.35    468.02 o 
  12   2   0     7655.99     8182.31    243.23 o 
  14   2   0    37779.81    38141.46    618.25 o 
  16   2   0     4919.01     4895.79    291.69 o 
  18   2   0     9763.02    10328.54    418.38 o 
  20   2   0    14005.04    13117.19    579.69 o 
  22   2   0     3754.10     4232.34    395.24 o 
   1   3   0     1786.47     1949.53     90.09 o 
   3   3   0    11861.23    13492.91    235.62 o 
   5   3   0     4468.89     4516.95    140.45 o 
   7   3   0    15896.98    16658.09    293.14 o 
   9   3   0       98.14      161.88     58.52 o 
  11   3   0      441.35      778.45    120.35 o 
  13   3   0     2658.18     2944.99    158.73 o 
  15   3   0      201.51      205.40     85.09 o 
  17   3   0      573.69      416.88    133.50 o 
  19   3   0      670.70      272.19    140.36 o 
  21   3   0       66.50      169.88    172.15 o 
   0   4   0    16971.92    16586.26    361.11 o 
   2   4   0     2911.83     3239.48    130.62 o 
   4   4   0     9136.57     9260.61    219.16 o 
   6   4   0     3294.58     3694.76    152.96 o 
   8   4   0     6350.79     6551.59    205.88 o 
  10   4   0    38510.44    40071.99    576.04 o 
  12   4   0     4562.07     5083.33    209.78 o 
  14   4   0     7044.83     7803.94    311.83 o 
  16   4   0     1440.01     1773.13    219.13 o 
  18   4   0     7470.00     7673.63    399.10 o 
  20   4   0     5052.15     5312.56    368.68 o 
   1   5   0    25099.35    25037.60    554.76 o 
   3   5   0    45351.41    46293.15    692.77 o 
   5   5   0     6197.24     6642.64    242.58 o 
   7   5   0    33859.69    34607.40    596.06 o 
   9   5   0     6510.18     6683.82    317.07 o 
  11   5   0    26680.22    28021.75    503.81 o 
  13   5   0    12377.14    12992.66    401.64 o 
  15   5   0     4200.32     5325.99    345.59 o 
  17   5   0    32886.13    35843.16   1110.26 o 
   0   6   0   127093.50   129975.01   3235.00 o 
   2   6   0    14399.34    13594.12    581.58 o 
   4   6   0    83217.04    80706.66   1636.92 o 
   6   6   0    52520.21    53479.75   1836.63 o 
   8   6   0    21632.55    22283.38    956.88 o 
  10   6   0    82709.60    81909.97   1690.60 o 
  12   6   0      178.49      455.55    309.67 o 
  14   6   0    38960.61    44168.12   1671.86 o 
   1   7   0    21749.74    21413.68    807.89 o 
   3   7   0    52075.75    49577.52   2020.94 o 
   5   7   0     1627.84     1509.17    287.03 o 
   7   7   0    50039.21    48937.12   1800.79 o 
   9   7   0     6107.14     6378.54    920.18 o 
  11   7   0    30896.87    32225.89   1037.32 o 
 -23   1   1      364.68      475.98    193.35 o 
 -21   1   1    14112.83    13338.57    591.03 o 
 -19   1   1      507.79      582.58    176.84 o 
 -17   1   1    18374.94    18367.68    620.23 o 
 -15   1   1    13862.69    14178.91    373.63 o 
 -13   1   1     9415.75    10073.17    290.26 o 
 -11   1   1    43235.52    43058.15    596.72 o 
  -9   1   1       43.48      118.33     46.34 o 
  -7   1   1    76798.20    77924.91    864.58 o 
  -5   1   1     2385.21     2668.95    173.03 o 
  -3   1   1    40881.48    43269.52    472.35 o 
  -1   1   1    34828.38    37040.46    581.80 o 
   1   1   1    25549.95    27154.14    325.96 o 
   3   1   1    15919.72    16354.02    204.49 o 
   5   1   1    16571.76    17793.76    254.54 o 
   7   1   1    18925.19    17379.25    243.14 o 
   9   1   1     2833.92     2720.97    120.00 o 
  11   1   1     7742.92     8035.40    214.29 o 
  13   1   1    11192.44    11301.42    367.18 o 
  15   1   1     3714.22     4081.24    259.72 o 
  17   1   1    13699.82    13463.39    604.77 o 
  19   1   1     2722.43     2517.50    295.42 o 
  21   1   1     9584.97     9157.83    764.58 o 
  23   1   1     3549.42     4146.90    412.52 o 
 -22   2   1     9293.19     9229.12   1120.63 o 
 -20   2   1    20632.52    20582.12    780.04 o 
 -18   2   1    39548.65    39831.13   1005.87 o 
 -16   2   1      802.22      853.17    130.71 o 
 -14   2   1    67354.10    68058.86    913.46 o 
 -12   2   1     4176.93     4404.47    184.31 o 
 -10   2   1    84401.19    85560.41    888.35 o 
  -8   2   1   121728.15   120740.09   1138.69 o 
  -6   2   1    23717.12    23353.91    318.68 o 
  -4   2   1    99401.16    99487.81    959.28 o 
  -2   2   1     1042.58     1397.85     62.24 o 
   0   2   1   181980.95   172695.53   1836.49 o 
   2   2   1    74100.44    77166.80    728.79 o 
   4   2   1    48612.55    49177.53    522.07 o 
   6   2   1    65351.55    63269.69    655.64 o 
   8   2   1    17686.60    18001.14    288.74 o 
  10   2   1   105397.20   108260.89   1066.34 o 
  12   2   1     1316.60     1556.65    126.67 o 
  14   2   1    78293.30    78443.41   1232.09 o 
  16   2   1     6842.42     7491.77    347.00 o 
  18   2   1    19977.25    19246.39    578.01 o 
  20   2   1    32441.96    32684.00    854.57 o 
  22   2   1     2151.63     2119.09    310.11 o 
 -21   3   1    35125.04    35367.30   1177.71 o 
 -19   3   1      950.58     1065.65    389.51 o 
 -17   3   1    56125.31    56349.57   1049.50 o 
 -15   3   1    33540.43    34990.11    688.53 o 
 -13   3   1    71458.46    72498.04    857.78 o 
 -11   3   1    83304.75    82604.65    913.82 o 
  -9   3   1     4319.08     4642.90    164.39 o 
  -7   3   1   215405.64   208534.50   2317.18 o 
  -5   3   1    20606.44    20628.10    309.69 o 
  -3   3   1   121952.75   121817.43   1122.94 o 
  -1   3   1   184447.31   183680.64   1595.82 o 
   1   3   1     7028.68     6517.79    154.67 o 
   3   3   1   204222.50   198035.22   1738.70 o 
   5   3   1     5991.15     6673.75    195.66 o 
   7   3   1   141224.28   140936.78   1545.46 o 
   9   3   1    37028.65    39052.70    524.08 o 
  11   3   1    26698.73    27028.75    522.88 o 
  13   3   1    65555.18    65522.89    910.63 o 
  15   3   1    13964.06    13652.58    936.46 o 
  17   3   1    48800.51    50033.07   1000.33 o 
  19   3   1     3599.10     3725.58    380.77 o 
  21   3   1    30398.63    29849.94    813.37 o 
 -20   4   1    17715.36    18878.48    731.70 o 
 -18   4   1    26753.42    29269.49    745.07 o 
 -16   4   1      174.00      252.22    108.73 o 
 -14   4   1    73109.71    74680.87    926.06 o 
 -12   4   1     4235.61     4577.99    199.14 o 
 -10   4   1    51471.87    51626.39    674.53 o 
  -8   4   1   107900.34   109524.78   1132.14 o 
  -6   4   1    27989.53    27943.33    419.15 o 
  -4   4   1   130006.55   131233.73   1256.80 o 
  -2   4   1       12.39      104.76     47.24 o 
   0   4   1   114989.58   112258.45   1083.36 o 
   2   4   1    29259.08    30331.76    427.58 o 
   4   4   1    40417.41    42653.46    552.32 o 
   6   4   1    59657.43    61516.14    727.36 o 
   8   4   1    19419.65    19854.58    435.09 o 
  10   4   1    53667.39    54557.26    707.22 o 
  12   4   1     3728.17     4269.14    196.90 o 
  14   4   1    70803.75    70686.65   1197.01 o 
  16   4   1    12935.12    13043.84    583.50 o 
  18   4   1    21707.51    22130.69   1009.95 o 
  20   4   1    35188.20    36369.90    907.72 o 
 -19   5   1      323.58      116.87    325.81 o 
 -17   5   1    14705.22    15351.79    995.78 o 
 -15   5   1    14945.55    16102.10    526.40 o 
 -13   5   1    19370.48    20547.40    580.07 o 
 -11   5   1    18536.04    19548.85    548.96 o 
  -9   5   1       71.60       87.24     96.89 o 
  -7   5   1    49496.61    50185.12    906.54 o 
  -5   5   1     7589.48     7604.43    314.06 o 
  -3   5   1    21148.09    20957.96    516.07 o 
  -1   5   1    31663.26    32630.70    661.42 o 
   1   5   1     6772.61     7208.96    296.21 o 
   3   5   1    28485.54    29803.42    530.71 o 
   7   5   1    39441.22    41746.14    680.96 o 
   9   5   1      563.42      663.12    120.16 o 
  11   5   1    11425.13    11904.35    358.92 o 
  13   5   1    18063.25    18777.31    796.35 o 
  15   5   1     6704.46     6609.13    442.77 o 
  17   5   1    15624.58    16437.02    691.30 o 
 -16   6   1      155.70       35.67    230.34 o 
 -14   6   1     6498.94     6534.28    466.06 o 
 -12   6   1      106.40       86.02    139.16 o 
 -10   6   1     3022.19     2519.04   1008.35 o 
  -8   6   1     2228.13     1995.34    294.25 o 
  -6   6   1     7683.34     7549.00    760.17 o 
  -4   6   1     2283.12     2396.23    303.87 o 
  -2   6   1      420.06      261.75    429.43 o 
   0   6   1     3289.43     3359.57    670.98 o 
   2   6   1       35.62      119.76    136.44 o 
   4   6   1       26.98      -77.63    130.61 o 
   6   6   1     4091.30     4160.68    369.71 o 
   8   6   1      650.77      556.83    192.14 o 
  10   6   1      153.24      235.69    165.86 o 
  12   6   1       17.59     -101.85    144.37 o 
 -11   7   1     7741.68     7953.44    550.04 o 
  -9   7   1      301.22       15.29    233.57 o 
  -7   7   1     4063.47     3833.49    412.59 o 
  -5   7   1      832.82      786.76    226.47 o 
  -3   7   1     9375.38     8816.16   1725.70 o 
  -1   7   1      152.19       72.29    150.81 o 
   1   7   1      129.43      191.65    158.33 o 
   3   7   1     6865.41     6084.89    476.12 o 
   5   7   1      940.57     1351.49    306.44 o 
   7   7   1     3056.63     2787.22    359.41 o 
   9   7   1     2663.73     3092.71    387.31 o 
 -24   0   2    18706.89    16699.54   1012.76 o 
 -22   0   2    34426.33    36369.75   1475.15 o 
 -20   0   2    32977.37    33173.82   1307.66 o 
 -18   0   2    65103.55    64988.01   1907.30 o 
 -16   0   2     1323.36     1180.67    324.11 o 
 -14   0   2   107744.00   100489.05   2397.54 o 
 -12   0   2    47685.27    47932.09   1343.67 o 
 -10   0   2   157405.58   146207.39   3043.38 o 
  -8   0   2   271318.66   254743.83   4859.63 o 
  -6   0   2    38833.34    41063.25   1009.70 o 
  -4   0   2   125555.77   126477.05   2449.86 o 
  -2   0   2    27033.63    27384.87    447.78 o 
   0   0   2   247250.31   207270.73   3768.39 o 
   2   0   2    71383.09    73697.54   1062.54 o 
   4   0   2      633.92      789.17    171.57 o 
   6   0   2   227147.00   222466.61   4234.85 o 
   8   0   2      792.65     1132.67     67.35 o 
  10   0   2   175663.17   172534.33   2095.20 o 
  12   0   2    27984.56    28596.94    774.44 o 
  14   0   2    76176.70    76793.78   3371.06 o 
  16   0   2    40788.93    40180.95   1037.25 o 
  18   0   2     4669.58     4993.48    518.78 o 
  20   0   2    60758.40    61513.16   2003.44 o 
  22   0   2       12.15      261.94    253.79 o 
 -23   1   2     1838.50     1680.14    289.36 o 
 -21   1   2    52948.04    51284.96   1241.93 o 
 -19   1   2     8575.32     8557.86    775.96 o 
 -17   1   2    25544.71    26086.75    566.88 o 
 -15   1   2    61417.53    60466.76   1313.19 o 
 -13   1   2    10864.06    11033.20    307.46 o 
 -11   1   2    90881.23    86556.24   1134.66 o 
  -9   1   2     6945.92     6623.00    205.46 o 
  -7   1   2    68161.78    64643.54    832.16 o 
  -5   1   2    20570.17    20387.40    349.83 o 
  -3   1   2    20950.62    21649.06    319.64 o 
  -1   1   2   225071.20   209483.89   2211.64 o 
   1   1   2    74406.26    78685.80    771.94 o 
   3   1   2    70649.02    71358.97    648.79 o 
   5   1   2     7844.34     8860.36    149.94 o 
   7   1   2   168335.91   158541.67   1392.32 o 
   9   1   2    18248.11    17697.08    288.33 o 
  11   1   2    31226.47    30578.51    513.33 o 
  13   1   2    71676.85    70110.57   1106.94 o 
  15   1   2     4508.32     4728.82    278.63 o 
  17   1   2    63370.44    64305.27   1150.05 o 
  19   1   2    12958.51    13767.01    503.22 o 
  21   1   2    32036.51    31486.78    970.10 o 
  23   1   2    10390.38    11190.47    788.02 o 
 -24   2   2     5920.68     5712.27    469.97 o 
 -22   2   2    16581.25    15767.10    670.65 o 
 -20   2   2     6994.26     6805.33   1193.16 o 
 -18   2   2    19998.15    20414.59    769.22 o 
 -16   2   2     5129.31     5280.96    253.60 o 
 -14   2   2    39301.59    37971.13    686.75 o 
 -12   2   2    14845.79    15153.51    372.20 o 
 -10   2   2     7759.91     8037.63    302.90 o 
  -8   2   2    64424.85    62152.16    853.73 o 
  -6   2   2      532.69      514.19    107.98 o 
  -4   2   2    29245.24    30052.62    349.57 o 
  -2   2   2     5854.06     6379.36    141.01 o 
   0   2   2    43002.48    43496.77    828.29 o 
   2   2   2     7238.01     7509.31    195.05 o 
   4   2   2     6656.45     6843.17    150.07 o 
   6   2   2    85332.16    84841.03    833.31 o 
   8   2   2    22133.80    22987.01    336.80 o 
  10   2   2    55420.06    55388.60    634.60 o 
  12   2   2      983.72     1088.38    144.86 o 
  14   2   2    39210.76    37718.92    768.05 o 
  16   2   2     6466.74     6427.15    700.83 o 
  18   2   2     2345.42     2619.12    256.71 o 
  20   2   2    15520.39    15809.68    799.39 o 
  22   2   2       43.95      -55.87    131.24 o 
 -23   3   2       71.22        7.07    384.24 o 
 -21   3   2      672.95      687.00    216.92 o 
 -19   3   2        7.26        2.17    136.25 o 
 -17   3   2      107.40      118.24     94.16 o 
 -15   3   2     5417.20     5523.05    268.13 o 
 -13   3   2     1934.04     1942.98    151.90 o 
 -11   3   2      249.56      590.38     87.85 o 
  -9   3   2     2071.79     2020.86    118.33 o 
  -7   3   2     1168.14     1267.62     89.23 o 
  -5   3   2     1627.93     2070.40    133.93 o 
  -3   3   2      183.15      347.12     63.26 o 
  -1   3   2      842.97      999.30     89.47 o 
   1   3   2     2538.39     2629.66    116.05 o 
   3   3   2       47.33       76.57     44.88 o 
   5   3   2      590.47      691.84     73.30 o 
   7   3   2     3232.93     3287.44    136.61 o 
   9   3   2     2283.66     2584.32    134.31 o 
  11   3   2      788.35      903.27    100.53 o 
  13   3   2     5540.43     5741.28    297.34 o 
  15   3   2        4.28       34.47     99.18 o 
  17   3   2     1758.82     1562.20    215.41 o 
  19   3   2      210.21     1030.19    436.56 o 
  21   3   2     2284.31     2147.07    274.94 o 
 -20   4   2     2127.25     2190.02    448.12 o 
 -18   4   2    16888.26    16850.13    518.53 o 
 -16   4   2      187.78      189.15    117.02 o 
 -14   4   2     6947.55     7266.48    250.25 o 
 -12   4   2     6378.85     6647.50    226.65 o 
 -10   4   2    19141.46    19600.56    367.37 o 
  -8   4   2    10018.89    10674.10    273.92 o 
  -6   4   2     1069.54     1160.62     92.26 o 
  -4   4   2    22207.80    21576.95    383.84 o 
  -2   4   2     4755.07     4946.37    192.47 o 
   0   4   2    29844.77    30479.45    590.29 o 
   2   4   2    26740.14    27859.53    409.52 o 
   4   4   2    12885.07    12731.22    340.17 o 
   6   4   2    12897.69    13250.35    286.28 o 
   8   4   2       33.02       61.32     60.07 o 
  10   4   2    25070.06    25008.09    455.26 o 
  12   4   2     1291.19     1293.27    148.05 o 
  14   4   2     3831.10     4091.17    282.14 o 
  16   4   2    10426.45    10128.74    422.57 o 
  18   4   2     2667.76     2876.20    311.09 o 
 -19   5   2     4885.42     5233.00    701.56 o 
 -17   5   2    13114.17    14127.64    633.51 o 
 -15   5   2    19280.90    20615.53    601.25 o 
 -13   5   2     1773.24     1725.92    215.10 o 
 -11   5   2    68944.95    70232.27   1195.14 o 
  -9   5   2      164.65      264.74    117.28 o 
  -7   5   2    51259.79    51016.92    926.39 o 
  -5   5   2    19636.67    19682.34    622.06 o 
  -3   5   2    58071.35    57726.58    976.75 o 
  -1   5   2    42351.67    41509.61    780.70 o 
   1   5   2     5864.21     6216.61    236.63 o 
   3   5   2    48363.57    48987.41    743.95 o 
   5   5   2      714.56      683.23    112.41 o 
   7   5   2    46407.38    47361.47    751.12 o 
   9   5   2    28721.08    30020.36    632.23 o 
  11   5   2    18849.83    19067.54    467.17 o 
  13   5   2    22382.53    23400.12    961.97 o 
  15   5   2      550.26      701.89    259.73 o 
  17   5   2    32807.22    35149.16   1202.85 o 
 -16   6   2       90.54      146.99    184.51 o 
 -14   6   2    54670.85    52707.14   1469.88 o 
 -12   6   2    12593.76    11937.17   1428.60 o 
 -10   6   2    55257.87    55792.08   2028.07 o 
  -8   6   2    52194.51    51484.92   1373.22 o 
  -6   6   2     2818.37     2756.88    318.52 o 
  -4   6   2   105074.26   102864.63   2344.20 o 
  -2   6   2     4970.58     5166.11    508.42 o 
   0   6   2    74966.68    74715.37   1558.59 o 
   2   6   2    52079.80    54037.88   1268.73 o 
   4   6   2    19462.97    19401.57    711.52 o 
   6   6   2    71257.09    72225.59   1528.69 o 
   8   6   2       36.44       76.42    141.36 o 
  10   6   2    55965.35    58590.80   1351.24 o 
  12   6   2     9322.31    10379.03    781.74 o 
 -11   7   2    37403.20    37044.58   1129.47 o 
  -9   7   2      254.60      203.57    284.70 o 
  -7   7   2    32882.24    32902.64   1040.37 o 
  -5   7   2    17826.19    17787.72    739.07 o 
  -3   7   2    23582.79    22996.53    837.45 o 
  -1   7   2    35768.35    35687.24   2383.78 o 
   1   7   2     2782.26     2218.90    328.98 o 
   3   7   2    48436.50    49344.40   1298.80 o 
   5   7   2     2287.67     2945.82    370.77 o 
   7   7   2    43993.19    44239.93   1223.88 o 
   9   7   2    19223.79    19033.56    779.45 o 
 -25   1   3     4148.57     4341.38    431.46 o 
 -23   1   3      100.62      -28.41    154.19 o 
 -21   1   3     8308.42     7668.65   1081.56 o 
 -19   1   3     8705.09     8680.68    333.72 o 
 -17   1   3     5536.98     5140.62    317.75 o 
 -15   1   3    17507.62    17737.12    436.98 o 
 -13   1   3       18.02      138.27     63.92 o 
 -11   1   3    37194.20    36498.35    625.45 o 
  -9   1   3    23661.06    24013.31    438.66 o 
  -7   1   3    40593.96    40179.04   1310.20 o 
  -5   1   3     2952.01     2916.07    115.49 o 
  -3   1   3     5830.07     5746.76    134.90 o 
  -1   1   3    49049.23    50225.35    755.27 o 
   1   1   3     4769.56     5538.41    105.08 o 
   3   1   3    40038.16    41048.27    390.80 o 
   5   1   3     3147.49     3197.19     86.19 o 
   7   1   3    23131.59    22529.06    268.66 o 
   9   1   3    48387.22    47796.51    566.45 o 
  11   1   3     2542.46     2433.57    165.58 o 
  13   1   3    39406.29    40161.03    745.90 o 
  15   1   3      483.79      442.14    112.75 o 
  17   1   3    13571.89    13627.58    481.55 o 
  19   1   3     5767.38     5684.38    359.86 o 
  21   1   3     4507.62     5161.34    372.81 o 
 -24   2   3     8431.64     8780.05    553.82 o 
 -22   2   3    26347.72    26071.88    863.51 o 
 -20   2   3     2630.61     2614.21    307.92 o 
 -18   2   3    69869.61    69549.63   1119.21 o 
 -16   2   3     3269.95     3698.07    224.39 o 
 -14   2   3    53737.58    54213.31    874.54 o 
 -12   2   3    23980.75    23691.99    486.83 o 
 -10   2   3    20208.33    19905.01    411.42 o 
  -8   2   3   143207.94   139264.11   1430.12 o 
  -6   2   3     2454.07     2792.49    112.98 o 
  -4   2   3    63145.85    60434.97    776.01 o 
  -2   2   3    37411.87    38684.44    726.85 o 
   0   2   3    87078.82    87908.70   1314.64 o 
   2   2   3   111690.76   109390.77   1166.44 o 
   4   2   3    39914.48    39855.74    458.12 o 
   6   2   3    80440.07    77895.06    784.51 o 
   8   2   3     1261.54     1306.59     87.30 o 
  10   2   3    58891.11    57696.39    765.04 o 
  12   2   3    29522.29    29117.97    629.49 o 
  14   2   3    32254.42    32631.77    718.20 o 
  16   2   3    28847.19    28930.77    705.95 o 
  18   2   3       49.71      -22.87    113.51 o 
  20   2   3    32693.10    31992.98    855.33 o 
 -23   3   3       79.37      105.10    212.17 o 
 -21   3   3    45262.99    45233.91   1274.02 o 
 -19   3   3    14958.72    15680.62    489.12 o 
 -17   3   3    32265.67    32698.27    770.36 o 
 -15   3   3    70056.56    71358.67   1111.07 o 
 -13   3   3     9900.93    10000.78    326.00 o 
 -11   3   3   145904.73   143308.39   1550.15 o 
  -9   3   3    45124.65    46475.83   1125.71 o 
  -7   3   3   189153.22   182130.95   3554.66 o 
  -5   3   3    97242.62    97549.70   1057.77 o 
  -3   3   3    56111.15    58156.79    680.86 o 
  -1   3   3   268044.03   253282.89   2824.53 o 
   1   3   3     2783.88     2837.12    111.63 o 
   3   3   3   161302.80   161254.00   1465.78 o 
   5   3   3    26927.66    27584.41    394.87 o 
   7   3   3    77141.07    78296.63    842.94 o 
   9   3   3    78049.16    77121.32    850.94 o 
  11   3   3     2888.86     2843.33    206.80 o 
  13   3   3    69168.57    67450.89   1131.02 o 
  15   3   3       91.53       33.54    105.52 o 
  17   3   3    28462.44    27864.21    724.94 o 
  19   3   3    15109.02    14985.50    554.69 o 
 -20   4   3     1794.69     2003.44    462.38 o 
 -18   4   3    56697.59    57806.81   1340.05 o 
 -16   4   3    10082.92    10794.26    512.35 o 
 -14   4   3    77589.48    77535.92   1250.23 o 
 -12   4   3    27324.20    27446.81    633.01 o 
 -10   4   3    22680.18    23774.76    645.54 o 
  -8   4   3   103664.38   102908.70   1445.41 o 
  -6   4   3     1204.03     1517.09    168.92 o 
  -4   4   3    83938.89    81115.20   1177.69 o 
  -2   4   3    20242.51    21558.02   1245.49 o 
   0   4   3    69590.49    67461.09   1014.10 o 
   2   4   3    60416.56    60414.53    815.68 o 
   4   4   3    12851.43    13434.34    328.51 o 
   6   4   3   101099.41   100342.17   1206.07 o 
   8   4   3        9.66       59.41     73.79 o 
  10   4   3    52164.30    53069.49    965.46 o 
  12   4   3    24673.56    24944.37    610.36 o 
  14   4   3    28717.63    28518.91    699.74 o 
  16   4   3    29826.56    29983.51    760.71 o 
  18   4   3      833.11      838.67    245.06 o 
 -19   5   3     2563.94     2838.40    371.21 o 
 -17   5   3     4328.49     4827.38    420.10 o 
 -15   5   3    28401.22    28703.28    725.88 o 
 -13   5   3      862.00      752.13    161.66 o 
 -11   5   3    26646.68    26490.02    956.34 o 
  -9   5   3     9562.40     9752.47    582.26 o 
  -7   5   3    33373.49    32737.87    714.47 o 
  -5   5   3    17898.84    17115.87    486.28 o 
  -3   5   3     6377.40     6485.62    431.46 o 
  -1   5   3    34009.11    34910.43    714.07 o 
   1   5   3      406.65      407.69     92.72 o 
   3   5   3    20283.57    21634.62    464.09 o 
   5   5   3    17416.74    16872.79    413.72 o 
   7   5   3    23103.61    24645.61    555.88 o 
   9   5   3    20510.55    21167.94    618.61 o 
  11   5   3     1448.44     1642.60    205.44 o 
  13   5   3    31749.45    33276.34   2270.14 o 
  15   5   3      261.94      325.80    527.44 o 
 -16   6   3      162.53       30.64    146.51 o 
 -14   6   3     4723.09     5012.33    358.12 o 
 -12   6   3      205.59      272.45    144.88 o 
 -10   6   3       36.83     -150.43    100.29 o 
  -8   6   3     3943.98     3433.10    284.73 o 
  -6   6   3      602.31      562.28    149.49 o 
  -4   6   3     2731.82     3013.75    377.47 o 
  -2   6   3    11006.17    10974.08    414.47 o 
   0   6   3     6282.27     6252.93    333.94 o 
   2   6   3     2575.31     2279.91    289.82 o 
   4   6   3       57.22       52.32    114.67 o 
   6   6   3     6664.97     6711.23    347.49 o 
   8   6   3      405.38      443.96    147.55 o 
  10   6   3      193.94      157.99    164.96 o 
  12   6   3      708.63      681.18    284.02 o 
 -11   7   3     3809.24     4386.23    756.94 o 
  -9   7   3      245.80      293.31    188.73 o 
  -7   7   3      199.91      210.61    180.57 o 
  -5   7   3     4699.62     4272.89    429.17 o 
  -3   7   3     3249.54     3540.01    392.92 o 
  -1   7   3     6075.17     5729.77    559.04 o 
   1   7   3      548.86      167.81    171.21 o 
   3   7   3    13380.47    14108.46   1721.12 o 
   5   7   3      115.62      115.91    168.68 o 
   7   7   3     5130.64     4544.66    436.68 o 
 -24   0   4     4686.55     5388.60    625.80 o 
 -22   0   4    65866.13    65722.52   2089.06 o 
 -20   0   4     1441.43     1416.62    205.97 o 
 -18   0   4    98303.42    90673.64   2410.45 o 
 -16   0   4    44033.65    42257.77   1385.12 o 
 -14   0   4   109941.34   113169.47   2664.91 o 
 -12   0   4   130067.67   130496.15   2896.28 o 
 -10   0   4    15310.51    16328.20    662.49 o 
  -8   0   4   323147.72   289441.75   5514.65 o 
  -6   0   4    10944.82    11491.33    464.42 o 
  -4   0   4   165548.36   152124.95   2968.64 o 
  -2   0   4   201740.36   199110.20   3753.44 o 
   0   0   4    80935.29    85709.38   1755.43 o 
   2   0   4   186246.72   171669.19   2379.35 o 
   4   0   4      115.59        0.16     57.29 o 
   6   0   4   213671.13   199766.39   2847.58 o 
   8   0   4    12351.68    12892.34    428.78 o 
  10   0   4    38980.61    38351.63    882.10 o 
  12   0   4    58727.45    58204.54   1221.64 o 
  14   0   4    20771.90    21171.07    866.50 o 
  16   0   4    45364.04    45511.63   1156.46 o 
  18   0   4      439.28      618.97    206.69 o 
  20   0   4    31023.80    29683.64   2134.24 o 
 -25   1   4    17018.65    17679.97    962.14 o 
 -23   1   4     4572.91     4791.46    415.66 o 
 -21   1   4    43197.13    42241.03   1101.47 o 
 -19   1   4    23402.03    23714.45    921.53 o 
 -17   1   4     5763.97     5993.65    276.13 o 
 -15   1   4    85561.40    83641.33   1205.71 o 
 -13   1   4      359.66      410.86     90.60 o 
 -11   1   4    94895.48    92982.64   1227.00 o 
  -9   1   4    57659.77    57295.66    940.26 o 
  -7   1   4    65420.34    62582.68    839.33 o 
  -5   1   4    60711.34    59739.70    777.82 o 
  -3   1   4    23560.21    23890.22    583.63 o 
  -1   1   4   224873.19   206470.61   2176.36 o 
   1   1   4      486.08      466.98     48.94 o 
   3   1   4    93424.01    94329.98    795.47 o 
   5   1   4    71485.75    71090.06    638.77 o 
   7   1   4   103830.45   102829.59   1083.90 o 
   9   1   4   108241.76   107676.45   1264.44 o 
  11   1   4      507.75      529.35    101.86 o 
  13   1   4   101603.11    99113.82   1288.77 o 
  15   1   4     2767.70     2840.04    214.06 o 
  17   1   4    29072.85    27902.95    715.56 o 
  19   1   4    25909.24    25180.53    717.24 o 
  21   1   4     5132.43     4928.34    437.48 o 
 -24   2   4     3917.99     3888.37    398.73 o 
 -22   2   4    20872.85    21839.32    779.14 o 
 -20   2   4     2423.61     2452.80    224.67 o 
 -18   2   4    15830.31    16366.21    468.33 o 
 -16   2   4    15355.82    16381.38    444.72 o 
 -14   2   4    23368.35    23226.08    515.34 o 
 -12   2   4    23263.21    22553.88    476.14 o 
 -10   2   4      100.82       68.49     56.81 o 
  -8   2   4    48073.94    46299.92    685.91 o 
  -6   2   4     3332.82     3594.39    207.41 o 
  -4   2   4    30649.16    30611.45    750.17 o 
  -2   2   4    21509.46    22218.54    660.54 o 
   0   2   4    45106.40    43800.08    545.33 o 
   2   2   4    14989.64    14339.26    220.07 o 
   4   2   4     1536.07     1700.33     79.87 o 
   6   2   4    57327.56    56945.51    614.40 o 
   8   2   4       42.67      124.68     56.80 o 
  10   2   4     7836.83     7999.70    263.21 o 
  12   2   4    23691.68    22300.98    553.52 o 
  14   2   4     2547.10     3081.33    242.28 o 
  16   2   4    21436.68    21662.45    614.37 o 
  18   2   4     1567.09     1515.30    221.37 o 
  20   2   4    14551.54    13277.46    539.44 o 
 -23   3   4      533.28      470.52    272.98 o 
 -21   3   4     1999.58     2157.08    306.11 o 
 -19   3   4        5.89      125.18    110.53 o 
 -17   3   4       55.86       -4.07     91.68 o 
 -15   3   4     8576.16     8767.80    326.28 o 
 -13   3   4     1101.58     1276.41    146.26 o 
 -11   3   4      664.80      843.16    101.35 o 
  -9   3   4      306.49      215.90     65.99 o 
  -7   3   4     3174.61     3219.89    133.13 o 
  -5   3   4      714.97      691.49    103.57 o 
  -3   3   4      250.43      369.56     95.71 o 
  -1   3   4      797.43      679.83    112.10 o 
   1   3   4     1158.70     1328.21     81.86 o 
   3   3   4      910.20     1136.91     82.30 o 
   5   3   4    10218.50    10765.34    230.97 o 
   7   3   4      925.07     1102.68     95.71 o 
   9   3   4      565.42      735.69    103.02 o 
  11   3   4      134.95      346.29    114.81 o 
  13   3   4     1861.71     2136.97    210.22 o 
  15   3   4        4.19      104.12    109.87 o 
  17   3   4      262.78      217.31    208.01 o 
  19   3   4      264.78      528.08    176.93 o 
 -20   4   4      411.72      413.89    194.05 o 
 -18   4   4    13514.41    13302.85    594.49 o 
 -16   4   4     2490.77     2852.77    315.58 o 
 -14   4   4     1918.45     1870.69    345.85 o 
 -12   4   4    14651.93    14400.43    492.98 o 
 -10   4   4     2122.44     2040.44    200.60 o 
  -8   4   4    11204.91    11140.33    374.81 o 
  -6   4   4     1613.43     1422.87    195.48 o 
  -4   4   4    20104.35    20303.10    494.62 o 
  -2   4   4      627.21      491.11    106.89 o 
   0   4   4     3386.40     4044.64    249.53 o 
   2   4   4     8392.38     8199.38    259.59 o 
   4   4   4     2159.49     2349.59    267.81 o 
   6   4   4     6342.74     6289.55    239.56 o 
   8   4   4     2859.67     3236.88    195.08 o 
  10   4   4     6934.72     7437.51    419.89 o 
  12   4   4     2497.27     2297.73    287.97 o 
  14   4   4      786.01      678.93    192.70 o 
  16   4   4     8558.11     8918.48    537.53 o 
  18   4   4        0.70      208.38    192.79 o 
 -19   5   4    16972.53    17034.18    733.69 o 
 -17   5   4     4726.81     4495.48    407.86 o 
 -15   5   4    27130.90    27178.08    709.10 o 
 -13   5   4       53.99      137.94    120.59 o 
 -11   5   4    51929.20    51659.87    993.56 o 
  -9   5   4     4351.96     4705.76    298.75 o 
  -7   5   4    12394.84    12828.22    577.92 o 
  -5   5   4    33730.86    33691.09    852.38 o 
  -3   5   4    11574.58    11988.89    558.10 o 
  -1   5   4    54290.53    53258.15    942.06 o 
   1   5   4     5497.92     5730.20    252.82 o 
   3   5   4    47153.09    48042.15    764.41 o 
   5   5   4    20478.88    20568.47    559.86 o 
   7   5   4    29032.27    30831.23    602.99 o 
   9   5   4    49183.80    50965.78    976.73 o 
  11   5   4     2321.59     2380.66    304.30 o 
  13   5   4    30303.26    30608.71    961.55 o 
  15   5   4     4175.62     4361.22    425.43 o 
 -16   6   4    14455.04    14201.03    550.83 o 
 -14   6   4    27350.03    26961.83   1051.21 o 
 -12   6   4    55395.70    54809.15   1104.69 o 
 -10   6   4     7847.84     7023.21    390.76 o 
  -8   6   4    72235.09    69483.63   1241.57 o 
  -6   6   4     9766.02     9543.79    400.09 o 
  -4   6   4    85553.65    83684.10   1655.90 o 
  -2   6   4    31819.01    31456.03    742.04 o 
   0   6   4    24734.16    24939.29    650.27 o 
   2   6   4    58950.06    60585.89    945.05 o 
   4   6   4      582.47      413.41    149.27 o 
   6   6   4    61884.92    62845.88    988.55 o 
   8   6   4     7205.47     7886.96    391.19 o 
  10   6   4    31373.42    33832.00   1301.20 o 
  12   6   4    15377.12    16663.72    717.76 o 
  -9   7   4    11860.36    11897.85    627.89 o 
  -7   7   4    19734.83    18185.04    916.79 o 
  -5   7   4    41524.57    39271.41   1204.72 o 
  -3   7   4     8108.37     7130.47    518.71 o 
  -1   7   4    54189.36    52327.48   1346.09 o 
   1   7   4      432.87      312.50    182.04 o 
   3   7   4    48905.03    48388.59   1283.61 o 
   5   7   4    15269.77    16497.03    726.84 o 
   7   7   4    23944.69    24277.24   1542.76 o 
 -25   1   5     7888.55     7939.97    663.00 o 
 -23   1   5     5479.60     5034.84    730.27 o 
 -21   1   5     6833.56     6664.52    329.10 o 
 -19   1   5    26468.45    26366.24    623.57 o 
 -17   1   5     1843.13     1936.39    254.51 o 
 -15   1   5    18442.95    18193.66    460.29 o 
 -13   1   5       52.83      110.85     67.93 o 
 -11   1   5    15155.24    14708.85    365.86 o 
  -9   1   5    17543.48    16387.76    444.56 o 
  -7   1   5    14156.48    14388.06    317.98 o 
  -5   1   5     5643.50     4899.76    265.11 o 
  -3   1   5     1055.01     1106.58     82.57 o 
  -1   1   5    58459.72    58388.89    877.72 o 
   1   1   5    13018.34    13902.32    406.42 o 
   3   1   5    56134.83    57720.59    607.23 o 
   5   1   5    15975.22    15732.78    250.05 o 
   7   1   5    11612.79    12454.59    551.67 o 
   9   1   5    33578.45    32653.62    564.44 o 
  11   1   5      695.35      320.62     98.72 o 
  13   1   5    20637.66    20067.85    478.84 o 
  15   1   5     2788.02     2704.71    217.50 o 
  17   1   5     2456.15     2598.13    229.88 o 
  19   1   5     8792.36     8692.45    450.11 o 
 -24   2   5      384.51      174.23    174.77 o 
 -22   2   5    26097.51    26776.34   1068.02 o 
 -20   2   5     5525.11     5356.18    306.32 o 
 -18   2   5    31409.63    31524.89    688.40 o 
 -16   2   5    22905.51    24125.25    557.88 o 
 -14   2   5    12128.72    11811.52    357.58 o 
 -12   2   5    57080.90    56498.77    880.21 o 
 -10   2   5       82.27      316.10    197.66 o 
  -8   2   5   152495.92   148573.14   1760.17 o 
  -6   2   5      897.60     1608.65    102.27 o 
  -4   2   5   107909.16   110120.33   1144.76 o 
  -2   2   5    52649.07    50455.17    597.91 o 
   0   2   5    46993.93    50066.05    523.29 o 
   2   2   5   114105.74   111568.96    956.54 o 
   4   2   5     6464.23     7065.44    154.16 o 
   6   2   5   103469.27   101741.80    959.68 o 
   8   2   5    27845.41    27015.37    510.28 o 
  10   2   5    29158.34    30073.74    621.35 o 
  12   2   5    48387.24    45395.75    754.92 o 
  14   2   5     9128.19     8007.40    359.14 o 
  16   2   5    29975.78    29831.95    836.12 o 
  18   2   5     3212.90     3256.79    294.97 o 
 -23   3   5    10109.54    10817.97    940.74 o 
 -21   3   5    23685.19    23541.59    811.56 o 
 -19   3   5    50407.68    51304.54   1226.15 o 
 -17   3   5     2824.25     2707.64    288.36 o 
 -15   3   5    77101.94    73623.84   1456.59 o 
 -13   3   5     1361.57     1377.73    208.64 o 
 -11   3   5    83585.59    81569.20   1494.16 o 
  -9   3   5    77745.76    76970.23   1149.81 o 
  -7   3   5    50482.39    49929.02    988.97 o 
  -5   3   5   102754.64   101786.73   1370.97 o 
  -3   3   5       29.98        5.52     68.65 o 
  -1   3   5   219767.58   208241.91   2418.33 o 
   1   3   5    47782.88    50142.59    792.53 o 
   3   3   5    82268.48    84840.94   1023.69 o 
   5   3   5    95737.55    95047.98   1205.58 o 
   7   3   5    10899.22    10794.28    285.72 o 
   9   3   5   103967.28   103587.58   1469.78 o 
  11   3   5     8887.96     9059.19    381.56 o 
  13   3   5    62732.73    60395.69   1090.49 o 
  15   3   5    20153.95    18939.97    967.61 o 
  17   3   5    15779.69    15102.83    684.84 o 
 -20   4   5     1584.20     2168.57    317.20 o 
 -18   4   5    22733.05    22946.49    798.69 o 
 -16   4   5    22565.21    22147.80    749.80 o 
 -14   4   5    13550.38    12815.89    546.51 o 
 -12   4   5    38167.31    38198.44    932.45 o 
 -10   4   5      501.77      393.21    117.16 o 
  -8   4   5    76671.17    75313.77   2424.08 o 
  -6   4   5      902.85      892.66    138.20 o 
  -4   4   5    66689.38    65226.35   1038.49 o 
  -2   4   5    52762.60    52490.38    888.85 o 
   0   4   5    45637.35    47419.16    826.42 o 
   2   4   5    86146.27    83426.66   1555.31 o 
   4   4   5       74.20      130.88     80.96 o 
   6   4   5   119943.02   117611.62   1399.24 o 
   8   4   5    25035.72    24999.58    606.40 o 
  10   4   5    38700.81    36941.44   1001.07 o 
  12   4   5    46450.41    49382.54   1241.93 o 
  14   4   5     6533.80     7115.85    492.95 o 
  16   4   5    31588.71    31259.99   1026.81 o 
 -19   5   5    13933.67    14037.39    671.64 o 
 -17   5   5       51.57       74.49    158.20 o 
 -15   5   5    28106.38    28074.90   1560.93 o 
 -13   5   5      413.88      351.39    139.77 o 
 -11   5   5    14910.29    14387.56    624.45 o 
  -9   5   5     6607.59     7324.92    377.29 o 
  -7   5   5    14502.66    14382.49    467.98 o 
  -5   5   5    19294.08    19197.72    536.16 o 
  -3   5   5      652.30      617.65    232.72 o 
  -1   5   5    69167.04    66381.56   1107.42 o 
   1   5   5      407.68      477.16    110.06 o 
   3   5   5    38370.03    38671.16    683.19 o 
   5   5   5    30433.38    28794.40    580.67 o 
   7   5   5    14609.27    14752.21    483.98 o 
   9   5   5    25810.73    25756.42    838.56 o 
  11   5   5      521.72      375.58    184.15 o 
  13   5   5    17779.53    17323.24    737.68 o 
 -14   6   5      261.28      246.28    152.49 o 
 -12   6   5      548.66      283.06    144.40 o 
 -10   6   5        0.87       11.34    152.58 o 
  -8   6   5     5755.29     5519.88    382.74 o 
  -6   6   5     1166.91     1188.61    241.00 o 
  -4   6   5     3087.70     2674.49    259.74 o 
  -2   6   5      336.35      471.30    151.82 o 
   0   6   5     6106.48     6309.29    299.81 o 
   2   6   5      260.92      222.91    110.77 o 
   4   6   5     1608.98     1236.06    161.66 o 
   6   6   5     3852.32     4290.90    268.41 o 
   8   6   5     1574.29     1671.54    233.09 o 
  10   6   5      458.19      408.19    196.63 o 
  -9   7   5     5110.53     4236.60    443.71 o 
  -7   7   5      576.00      566.91    175.54 o 
  -5   7   5     7533.78     7503.17    789.89 o 
  -3   7   5      909.26      715.31    217.23 o 
  -1   7   5     1565.54     1574.54    272.14 o 
   1   7   5     2472.92     2257.53    266.41 o 
   3   7   5     1034.52     1143.89    215.74 o 
   5   7   5      689.74     1140.81    276.87 o 
 -24   0   6        9.50      373.03    278.93 o 
 -22   0   6    49061.23    47486.20   1324.30 o 
 -20   0   6     6731.74     6917.09    623.08 o 
 -18   0   6    35362.81    33677.65   1283.87 o 
 -16   0   6    64236.52    62397.16   1818.96 o 
 -14   0   6    51311.89    51514.64   1543.43 o 
 -12   0   6    93434.98    86999.02   2143.41 o 
 -10   0   6     9259.05     9912.57    533.73 o 
  -8   0   6   166693.53   158786.23   3292.41 o 
  -6   0   6    76386.57    78648.58   1811.15 o 
  -4   0   6    74920.22    76619.99   1733.35 o 
  -2   0   6   272649.13   255071.00   4859.97 o 
   0   0   6     2046.94     2850.75    245.29 o 
   2   0   6   145885.02   143746.88   2132.83 o 
   4   0   6    27394.44    28825.44    661.68 o 
   6   0   6   102492.60   100358.76   1671.23 o 
   8   0   6    22658.04    22188.23    880.26 o 
  10   0   6     2926.03     3423.15    286.68 o 
  12   0   6    45740.09    44140.77   2573.69 o 
  14   0   6     5929.91     5840.47    410.71 o 
  16   0   6    30195.55    29402.45   1404.99 o 
  18   0   6     3225.57     3868.59    404.06 o 
 -23   1   6    20762.10    20426.96    597.56 o 
 -21   1   6    16933.28    17311.79    526.66 o 
 -19   1   6    34849.74    33311.78    725.98 o 
 -17   1   6      462.44      529.58    123.21 o 
 -15   1   6    80674.41    76763.26   1163.98 o 
 -13   1   6     1890.07     2052.93    171.54 o 
 -11   1   6    66323.37    65190.84    968.14 o 
  -9   1   6   115082.87   111854.13   1421.80 o 
  -7   1   6    48218.66    48213.55    726.09 o 
  -5   1   6   165397.97   159690.97   2458.54 o 
  -3   1   6      123.42      592.27    197.56 o 
  -1   1   6   167856.05   165709.83   2771.57 o 
   1   1   6    56431.84    57541.52    620.90 o 
   3   1   6    24932.59    24420.29    341.46 o 
   5   1   6   129078.26   122123.18   1420.64 o 
   7   1   6     5162.67     5337.54    207.78 o 
   9   1   6    52013.07    50611.19    768.28 o 
  11   1   6    17846.31    18103.83    439.51 o 
  13   1   6    46310.82    45305.13    789.47 o 
  15   1   6    20656.12    19873.01    522.80 o 
  17   1   6     7222.51     7449.78    351.32 o 
  19   1   6    32038.11    31868.89    828.48 o 
 -24   2   6     1645.18     1850.04    302.43 o 
 -22   2   6    13411.45    14235.22    627.60 o 
 -20   2   6     4664.40     4756.45    357.68 o 
 -18   2   6     3043.53     3166.25    235.53 o 
 -16   2   6    30547.17    30713.94   1185.50 o 
 -14   2   6     8556.57     8242.36    303.89 o 
 -12   2   6    26255.22    26988.02    549.04 o 
 -10   2   6      218.77      423.28     88.15 o 
  -8   2   6    45903.85    46613.60    716.30 o 
  -6   2   6     7043.59     7210.83    210.98 o 
  -4   2   6    21176.01    22126.98    387.28 o 
  -2   2   6    56491.85    57681.30    683.81 o 
   0   2   6     5534.01     5559.17    138.20 o 
   2   2   6    30972.22    31231.26    372.23 o 
   4   2   6    10451.84    10677.45    201.20 o 
   6   2   6    40858.79    40870.29    750.02 o 
   8   2   6    10398.10    10230.16    296.85 o 
  10   2   6     4384.90     4114.29    218.79 o 
  12   2   6    22075.45    21473.74    500.48 o 
  14   2   6     3195.84     3035.91    229.85 o 
  16   2   6    11669.31    11531.67    465.82 o 
  18   2   6      712.57      678.14    179.03 o 
 -23   3   6     1322.57      994.73    246.28 o 
 -21   3   6      855.61      497.12    199.08 o 
 -19   3   6      816.48      814.42    196.42 o 
 -17   3   6      324.06      410.99    161.38 o 
 -15   3   6      335.76      405.65    431.98 o 
 -13   3   6      146.87      160.60    107.88 o 
 -11   3   6      110.49      178.36    104.19 o 
  -9   3   6     2351.00     2385.24    251.92 o 
  -7   3   6      504.69      643.26    147.23 o 
  -5   3   6     2493.42     2675.28    190.09 o 
  -3   3   6     5836.33     6196.09    253.04 o 
  -1   3   6     8411.43     8783.27    325.27 o 
   1   3   6       39.95      177.77    145.25 o 
   3   3   6      115.04       87.34     64.22 o 
   5   3   6     3239.25     3855.30    287.90 o 
   7   3   6      493.65      410.99    351.63 o 
   9   3   6       16.79      146.07    128.23 o 
  11   3   6       66.72       95.19    124.97 o 
  13   3   6      363.83      267.97    164.98 o 
  15   3   6      266.33      -36.04    143.65 o 
  17   3   6        2.80       23.57    167.05 o 
 -20   4   6     3226.43     3083.71    366.02 o 
 -18   4   6     3288.58     3166.77    441.83 o 
 -16   4   6     6551.35     6821.04    449.49 o 
 -14   4   6       56.52      -47.08    108.54 o 
 -12   4   6    19358.94    18540.77    778.85 o 
 -10   4   6     1644.09     1375.08    176.47 o 
  -8   4   6     8044.91     8111.08    398.66 o 
  -6   4   6     9945.38     9841.46    361.63 o 
  -4   4   6    18199.57    17768.44    613.21 o 
  -2   4   6     8124.82     8776.68    330.85 o 
   0   4   6       87.90      -35.54     84.96 o 
   2   4   6    22109.35    21978.55    465.86 o 
   4   4   6       36.42       -6.70     71.70 o 
   6   4   6    18193.93    18354.33    517.03 o 
   8   4   6     8820.14     8995.46    470.91 o 
  10   4   6     4344.26     4112.53    370.96 o 
  12   4   6     5929.77     5189.18    556.83 o 
  14   4   6       58.96       73.16    183.46 o 
 -17   5   6      458.40      350.89    285.72 o 
 -15   5   6    35145.84    32724.64    992.82 o 
 -13   5   6     4244.48     4017.73    310.16 o 
 -11   5   6    41207.23    40438.16   1175.22 o 
  -9   5   6    30244.31    28303.26    929.36 o 
  -7   5   6     3069.45     3127.76    262.27 o 
  -5   5   6    85262.87    80686.28   1759.05 o 
  -3   5   6       30.34       57.04    147.81 o 
  -1   5   6    65475.50    63518.46   1094.49 o 
   1   5   6    30952.44    31109.69    611.11 o 
   3   5   6    27771.83    26882.85    773.90 o 
   5   5   6    45940.34    44675.75    819.51 o 
   7   5   6     1437.36     1183.93    233.48 o 
   9   5   6    41183.11    43335.46   1177.34 o 
  11   5   6     4228.04     4517.42    415.68 o 
  13   5   6    14113.35    13541.36    666.93 o 
 -14   6   6     9959.54    10050.03    477.49 o 
 -12   6   6    69035.20    68523.38   1299.77 o 
 -10   6   6       57.01      158.43    134.59 o 
  -8   6   6    56066.80    56597.39   1119.89 o 
  -6   6   6    30393.91    29954.91    763.21 o 
  -4   6   6    37539.71    36002.07    836.47 o 
  -2   6   6    60238.75    59103.14   1112.14 o 
   0   6   6      218.06      366.73    125.25 o 
   2   6   6    57312.74    56972.15    946.09 o 
   4   6   6     7823.01     8395.49    405.39 o 
   6   6   6    33488.07    34393.48    837.87 o 
   8   6   6    24494.40    24435.51    881.86 o 
  -7   7   6     8292.73     7778.56    447.13 o 
  -5   7   6    64125.38    61371.02   1228.46 o 
  -3   7   6      443.79      441.69    172.63 o 
  -1   7   6    50973.46    50531.90   1083.00 o 
   1   7   6    21470.53    21233.67    668.58 o 
   3   7   6    17905.96    17745.38    608.47 o 
 -23   1   7     6355.21     5873.15    418.82 o 
 -21   1   7      822.99      926.20    170.23 o 
 -19   1   7    16953.67    16616.86    561.05 o 
 -17   1   7     2284.83     2591.19    218.53 o 
 -15   1   7    11294.32    11309.37    375.08 o 
 -13   1   7    12207.83    11925.93    461.34 o 
 -11   1   7     2335.07     2492.50    177.90 o 
  -9   1   7    49284.85    49560.64   1026.39 o 
  -7   1   7       38.18      -47.11     67.48 o 
  -5   1   7    33890.82    33960.25    571.99 o 
  -3   1   7     5569.57     6012.22    203.21 o 
  -1   1   7    22318.21    23579.94    530.59 o 
   1   1   7    17467.35    18212.48    296.62 o 
   3   1   7     7024.11     6716.38    173.02 o 
   5   1   7    21616.69    21168.95    779.05 o 
   7   1   7       10.05       73.81     69.56 o 
   9   1   7    13718.44    14008.64    375.32 o 
  11   1   7     6379.20     6118.88    274.17 o 
  13   1   7     7570.28     7218.98    380.68 o 
  15   1   7    10142.05     9746.50    491.92 o 
  17   1   7      196.36      126.72    123.91 o 
 -22   2   7    27733.13    28449.80    910.58 o 
 -20   2   7    13495.17    13073.03    478.91 o 
 -18   2   7    21190.87    20241.12    548.34 o 
 -16   2   7    37729.09    38323.10    756.66 o 
 -14   2   7     9086.44     9895.01    342.35 o 
 -12   2   7    72948.59    71949.87   1074.01 o 
 -10   2   7    14016.53    13733.63    360.29 o 
  -8   2   7    60024.94    58723.79    869.66 o 
  -6   2   7    33968.16    34901.14   1786.69 o 
  -4   2   7    14007.76    12311.95    622.23 o 
  -2   2   7   117048.30   115096.20   1787.92 o 
   0   2   7     2466.81     2940.07    124.71 o 
   2   2   7    69535.48    70165.59    692.16 o 
   4   2   7    13362.22    13467.68    272.82 o 
   6   2   7    51538.09    51837.80    867.78 o 
   8   2   7    40787.55    41522.30   1126.75 o 
  10   2   7     6223.69     6947.32    276.17 o 
  12   2   7    43707.28    43179.62    774.64 o 
  14   2   7      105.49      165.96    110.69 o 
  16   2   7    30189.20    28464.22    783.03 o 
 -21   3   7     7832.18     7311.12    493.27 o 
 -19   3   7    84769.49    83229.05   1724.67 o 
 -17   3   7     5932.56     6569.68    417.21 o 
 -15   3   7    99299.36    97045.55   1828.71 o 
 -13   3   7    63778.31    63279.86   1335.34 o 
 -11   3   7    46969.85    44336.91   1030.90 o 
  -9   3   7   184924.31   181636.66   2787.56 o 
  -7   3   7      589.03      747.11    147.11 o 
  -5   3   7   120514.21   118770.30   1607.41 o 
  -3   3   7    41465.79    41693.63   1159.08 o 
  -1   3   7    61067.53    59992.86   1579.60 o 
   1   3   7    55053.11    53997.88    773.31 o 
   3   3   7     3106.71     3276.31    243.32 o 
   5   3   7    69679.91    68630.00   1415.01 o 
   7   3   7      419.38      248.57    156.79 o 
   9   3   7    48888.46    48745.02   1203.94 o 
  11   3   7     8347.09     8746.38    810.11 o 
  13   3   7    29797.18    29751.57    982.69 o 
  15   3   7    19797.16    20766.46    830.88 o 
 -20   4   7     9086.25     9486.46    560.03 o 
 -18   4   7    17050.01    15868.35    684.05 o 
 -16   4   7    44747.83    47993.82   1216.37 o 
 -14   4   7     3656.01     4400.27    375.74 o 
 -12   4   7    77579.41    73791.18   1520.76 o 
 -10   4   7    10963.97    10943.24    652.69 o 
  -8   4   7    60016.90    56333.83   1182.50 o 
  -6   4   7    43506.58    42841.62    728.16 o 
  -4   4   7    10076.01    10155.16    371.84 o 
  -2   4   7   118128.21   117373.16   1628.94 o 
   0   4   7     1072.32     1554.18    310.99 o 
   2   4   7    55434.39    55996.13    845.90 o 
   4   4   7     8050.83     8858.24    597.11 o 
   6   4   7    42085.23    43554.53   1116.91 o 
   8   4   7    22518.29    22739.62    789.59 o 
  10   4   7     7016.75     6934.85    480.32 o 
  12   4   7    31746.08    31654.46   1236.82 o 
  14   4   7       90.76        0.57    149.82 o 
 -17   5   7     1785.21     2121.04    324.09 o 
 -15   5   7    18544.88    18894.06    749.44 o 
 -13   5   7    14904.33    14820.46   1020.92 o 
 -11   5   7     4843.17     4810.08    329.73 o 
  -9   5   7    39391.09    39575.86    869.97 o 
  -7   5   7       45.64     -121.95     91.88 o 
  -5   5   7    25495.78    24822.81    561.27 o 
  -3   5   7    13837.59    13354.61    454.75 o 
  -1   5   7    20281.02    19403.21    553.12 o 
   1   5   7     9987.93     9865.53    341.26 o 
   3   5   7      363.98      648.74    129.63 o 
   5   5   7    27031.86    27530.09    710.98 o 
   7   5   7      286.95      110.17    288.10 o 
   9   5   7    19913.56    20318.32    799.41 o 
  11   5   7     5407.71     4541.22    497.38 o 
 -14   6   7      926.15     1444.30    286.84 o 
 -12   6   7     2826.03     2309.63    313.12 o 
 -10   6   7      711.68      591.38    168.59 o 
  -8   6   7     2968.50     2755.63    282.75 o 
  -6   6   7     1715.66     1592.78    221.44 o 
  -4   6   7     2129.21     2339.81    224.71 o 
  -2   6   7     3741.13     3745.58    298.87 o 
   0   6   7      200.85      259.46    120.91 o 
   2   6   7      343.77      127.54    112.13 o 
   4   6   7     1697.21     1638.90    235.14 o 
   6   6   7      643.52      467.25    214.07 o 
   8   6   7      210.73      331.94    203.34 o 
  -3   7   7       99.71      124.07    144.21 o 
 -24   0   8     2364.91     2603.55    324.16 o 
 -22   0   8    46440.23    45565.61   1140.90 o 
 -20   0   8    26052.44    26207.47   1200.98 o 
 -18   0   8     6349.25     7653.64    637.69 o 
 -16   0   8    98537.00    98116.98   2544.99 o 
 -14   0   8      722.39      629.54    230.00 o 
 -12   0   8    87550.79    84262.09   2150.21 o 
 -10   0   8   105393.26   106834.02   2513.05 o 
  -8   0   8    73560.38    73638.45   1846.14 o 
  -6   0   8   112620.22   115627.82   2586.43 o 
  -4   0   8    25174.64    27667.67    913.90 o 
  -2   0   8   119219.80   122239.83   2657.44 o 
   0   0   8     4570.28     4705.07    266.70 o 
   2   0   8    49882.08    52093.16   1040.52 o 
   4   0   8    42623.58    43208.90   1039.09 o 
   6   0   8    48753.61    47961.46   1056.41 o 
   8   0   8    53765.23    55493.62   1201.05 o 
  10   0   8      121.03      161.99    171.91 o 
  12   0   8    79384.07    78645.80   1641.21 o 
  14   0   8     2105.95     2201.37    309.83 o 
  16   0   8    30142.83    28107.97   1464.95 o 
 -23   1   8    29065.74    29366.05   1119.71 o 
 -21   1   8      211.49      303.68    130.60 o 
 -19   1   8    46666.79    48409.83    941.11 o 
 -17   1   8    24719.38    25072.24    615.46 o 
 -15   1   8    81234.63    81026.16   1246.18 o 
 -13   1   8    35981.61    35482.12    826.58 o 
 -11   1   8    10792.00    11494.86    352.62 o 
  -9   1   8   119444.34   117219.38   1528.22 o 
  -7   1   8      245.07      509.82     99.63 o 
  -5   1   8   100786.09    99680.28   1300.00 o 
  -3   1   8    52167.81    56624.96    892.05 o 
  -1   1   8    58008.05    60884.39    781.85 o 
   1   1   8   103850.04   105987.62   1071.17 o 
   3   1   8     7083.67     7587.77    273.33 o 
   5   1   8   145744.17   142449.42   1616.82 o 
   7   1   8     1029.24     1124.76    134.31 o 
   9   1   8    35890.02    35130.23    649.53 o 
  11   1   8    38888.22    37026.91    707.04 o 
  13   1   8    14537.57    14699.75    447.58 o 
  15   1   8    31024.57    29797.30    685.87 o 
 -22   2   8    18956.17    20159.38    773.95 o 
 -20   2   8     4675.01     5161.63    449.81 o 
 -18   2   8     2970.60     2888.41    313.54 o 
 -16   2   8    19690.38    19430.21    962.14 o 
 -14   2   8      795.65     1406.52    339.40 o 
 -12   2   8    14377.67    14048.22    526.82 o 
 -10   2   8    10982.32    11290.56    814.35 o 
  -8   2   8    21893.46    21930.40    630.73 o 
  -6   2   8    11669.15    12017.21    442.60 o 
  -4   2   8     4090.88     4784.78    400.21 o 
  -2   2   8    39343.95    39393.14    657.98 o 
   0   2   8      233.69      307.75    100.91 o 
   2   2   8    18383.09    19068.84    485.66 o 
   4   2   8    17294.71    16980.48   1264.68 o 
   6   2   8    17316.31    17693.45    989.15 o 
   8   2   8    23117.64    23871.14    777.95 o 
  10   2   8        5.80      154.06    141.22 o 
  12   2   8    24788.23    24791.30    861.40 o 
  14   2   8     1123.05      638.74    215.94 o 
  16   2   8     3534.74     3570.40    594.03 o 
 -21   3   8      303.05       93.15    150.56 o 
 -19   3   8      131.57      132.84    143.94 o 
 -17   3   8      460.94      500.12    178.14 o 
 -15   3   8     2350.99     1970.41    269.92 o 
 -13   3   8      358.48      246.50    131.67 o 
 -11   3   8      480.29      614.97    170.58 o 
  -9   3   8     1547.87     1575.19    311.88 o 
  -7   3   8      995.15     1249.42    306.44 o 
  -5   3   8      593.23      656.81    144.32 o 
  -3   3   8     3731.11     3888.20    233.53 o 
  -1   3   8     2508.07     2217.72    181.70 o 
   1   3   8       24.55      -21.15     61.47 o 
   3   3   8      169.59       61.01     89.72 o 
   5   3   8      740.80     1044.20    307.63 o 
   7   3   8       71.69     -137.80     97.73 o 
   9   3   8        6.43      -70.95    256.67 o 
  11   3   8     1764.48     2274.61    327.75 o 
  13   3   8        4.85      -88.65    151.72 o 
  15   3   8      153.10      391.88    298.97 o 
 -20   4   8     8497.01     7748.85    541.62 o 
 -18   4   8     1302.48     1418.69    275.62 o 
 -16   4   8     6305.08     5928.89    878.06 o 
 -14   4   8      702.24      783.97    252.60 o 
 -12   4   8     8071.63     7882.09    455.93 o 
 -10   4   8       98.29      165.05    294.04 o 
  -8   4   8      212.02      124.13    101.26 o 
  -6   4   8     4002.20     4052.11    270.16 o 
  -4   4   8     4067.16     4393.78    274.19 o 
  -2   4   8     3936.49     4180.53    400.24 o 
   0   4   8     2850.11     2630.27    192.46 o 
   2   4   8     9569.56    10207.76    386.46 o 
   4   4   8     1172.61      970.65    205.84 o 
   6   4   8     5178.17     5169.72    852.75 o 
   8   4   8     6651.49     5719.99    445.46 o 
  10   4   8      214.13      265.18    169.61 o 
  12   4   8     4118.03     3847.97    424.87 o 
 -17   5   8     6082.22     5721.91    480.30 o 
 -15   5   8    16154.82    17021.67    721.93 o 
 -13   5   8    33165.32    31415.28    978.75 o 
 -11   5   8     6615.79     6317.06    456.63 o 
  -9   5   8    51978.41    49571.27   1014.58 o 
  -7   5   8     1270.12     1401.18    201.63 o 
  -5   5   8    67009.84    66030.59   1809.33 o 
  -3   5   8     8679.79     8183.67    375.06 o 
  -1   5   8    19076.49    18731.49    488.79 o 
   1   5   8    33912.53    32809.89    695.98 o 
   3   5   8     3401.60     3274.69    338.55 o 
   5   5   8    36445.78    36519.52   1081.73 o 
   7   5   8     4188.65     3393.70    382.52 o 
   9   5   8    22541.73    23637.83   1361.50 o 
 -12   6   8    51414.72    48663.29   1088.75 o 
 -10   6   8    15978.92    15673.62    579.11 o 
  -8   6   8    17535.43    17918.22    609.63 o 
  -6   6   8    44340.29    43303.36    975.58 o 
  -4   6   8     3781.44     3956.76    327.18 o 
  -2   6   8    51922.96    50803.91    915.96 o 
   0   6   8     3311.23     3249.92    304.42 o 
   2   6   8    41111.34    38848.04    924.60 o 
   4   6   8    10414.64    10841.50    591.87 o 
 -23   1   9     9803.11     9744.76    441.33 o 
 -21   1   9     1241.72     1233.52    247.54 o 
 -19   1   9     8630.65     8076.60    371.73 o 
 -17   1   9    11204.21    10939.90    469.50 o 
 -15   1   9     7052.70     7764.29    330.02 o 
 -13   1   9    19778.05    18955.82    565.60 o 
 -11   1   9      326.59      333.75     99.52 o 
  -9   1   9    24642.17    25443.77    548.36 o 
  -7   1   9      841.96      761.43    131.42 o 
  -5   1   9    26939.55    27821.38    549.18 o 
  -3   1   9    11399.91    11948.56    330.73 o 
  -1   1   9     9268.66     9436.89    251.23 o 
   1   1   9    17113.28    17440.21    325.66 o 
   3   1   9       24.42      108.72     72.78 o 
   5   1   9    27799.22    30042.26    568.91 o 
   7   1   9     4109.32     3821.41    224.42 o 
   9   1   9     7393.66     7965.84    497.09 o 
  11   1   9     9119.73     8616.14    345.07 o 
  13   1   9     1238.48     1384.43    189.39 o 
  15   1   9     9210.57     9029.85    401.16 o 
 -22   2   9    21144.71    22384.79    837.85 o 
 -20   2   9    26893.99    26482.74    882.66 o 
 -18   2   9     2764.88     2697.27    313.65 o 
 -16   2   9    54116.93    56427.22   1297.32 o 
 -14   2   9      139.11      402.14    153.59 o 
 -12   2   9    68887.57    69380.78   1411.41 o 
 -10   2   9    31731.63    31358.37    829.78 o 
  -8   2   9    29137.36    29867.19   1342.65 o 
  -6   2   9    64054.47    64995.76   1910.86 o 
  -4   2   9     4338.07     4472.48    281.26 o 
  -2   2   9   101943.02   104637.67   1730.30 o 
   0   2   9     6506.76     6770.38    275.40 o 
   2   2   9    38220.03    39770.55    995.44 o 
   4   2   9    43242.62    43648.93   1083.72 o 
   6   2   9    15327.60    15870.01    767.13 o 
   8   2   9    48573.74    49300.04   1243.62 o 
  10   2   9      473.61      172.12    189.91 o 
  12   2   9    29045.55    29554.13    989.23 o 
  14   2   9     8965.77     8617.20   1202.85 o 
 -21   3   9      157.20      238.99    188.19 o 
 -19   3   9    42072.28    40512.32   1145.82 o 
 -17   3   9    26173.53    28416.55    909.41 o 
 -15   3   9    24123.62    25328.21    826.67 o 
 -13   3   9    74666.04    77386.23   2008.20 o 
 -11   3   9       95.02      -15.69     99.98 o 
  -9   3   9    83810.52    84821.64   1630.29 o 
  -7   3   9    24027.74    24574.84    634.17 o 
  -5   3   9    46156.55    45575.10   1023.11 o 
  -3   3   9    97349.25    97576.30   1714.28 o 
  -1   3   9    15886.42    16288.13    610.51 o 
   1   3   9    73187.39    74355.60   1177.12 o 
   3   3   9      466.22      736.42    175.06 o 
   5   3   9    81774.24    85152.88   2164.31 o 
   7   3   9    13061.05    13922.36    627.73 o 
   9   3   9    26056.18    24626.66    873.42 o 
  11   3   9    26744.95    28043.21    971.59 o 
  13   3   9     4466.81     4064.92    445.84 o 
 -18   4   9     1620.40     1557.12    286.79 o 
 -16   4   9    49152.56    47827.50   3186.92 o 
 -14   4   9     1814.40     1618.50    269.29 o 
 -12   4   9    59195.52    62071.08   2021.11 o 
 -10   4   9    29296.29    30785.68    910.35 o 
  -8   4   9    34466.28    34727.78    950.66 o 
  -6   4   9    48737.33    48505.69   1138.44 o 
  -4   4   9     1280.07     1761.05    196.37 o 
  -2   4   9    87808.75    84328.73   1320.31 o 
   0   4   9     3993.65     3580.21    226.90 o 
   2   4   9    31802.56    31763.81    755.26 o 
   4   4   9    45588.04    46812.88   1226.66 o 
   6   4   9     9132.61     8946.81    534.07 o 
   8   4   9    57978.70    57411.55   2346.07 o 
  10   4   9      758.42      897.23    244.97 o 
 -15   5   9    10205.29     9982.83    584.91 o 
 -13   5   9    17404.28    17064.57    723.30 o 
 -11   5   9      838.92      562.73    206.55 o 
  -9   5   9    31063.79    32891.66   1575.20 o 
  -7   5   9      310.83      405.54    144.75 o 
  -5   5   9    16040.63    15852.27    530.14 o 
  -3   5   9    18391.16    17702.23    553.95 o 
  -1   5   9    14071.58    13434.37    521.90 o 
   1   5   9    21016.70    20579.88    798.65 o 
   3   5   9       59.34       58.13    154.84 o 
   5   5   9    25813.42    24909.50    905.35 o 
   7   5   9     2685.25     3079.25    389.32 o 
 -10   6   9     2578.28     2141.80    275.50 o 
  -8   6   9     1408.48     1332.97    222.87 o 
  -6   6   9     2089.95     1883.20    254.62 o 
  -4   6   9      430.53       93.83    138.88 o 
  -2   6   9     3582.61     3423.51    271.12 o 
   0   6   9       21.84        9.58    117.05 o 
   2   6   9     1303.63     1403.20    292.31 o 
 -22   0  10    12812.37    11880.40    575.51 o 
 -20   0  10    68371.17    67669.23   2152.59 o 
 -18   0  10     4500.96     5163.01    554.11 o 
 -16   0  10   115187.96   110700.58   2839.20 o 
 -14   0  10    10073.00     9775.65    663.85 o 
 -12   0  10    44321.21    44421.57   1462.24 o 
 -10   0  10    67891.66    65797.61   1844.44 o 
  -8   0  10    11073.96    10886.60    625.80 o 
  -6   0  10    49158.80    50908.88   1505.72 o 
  -4   0  10     1346.35     1672.54    283.68 o 
  -2   0  10    62380.05    66000.09   1767.32 o 
   0   0  10    20250.13    21328.49    642.67 o 
   2   0  10    33394.89    32376.04    836.84 o 
   4   0  10    62546.76    63709.88   1331.73 o 
   6   0  10    18795.42    19112.89    669.98 o 
   8   0  10    44603.36    45528.23   1141.90 o 
  10   0  10     2545.47     2350.38    314.41 o 
  12   0  10    41899.04    40829.57   1153.80 o 
  14   0  10    13385.80    12677.36    657.68 o 
 -21   1  10     3667.08     3737.33    677.10 o 
 -19   1  10    22035.48    24141.61   1484.15 o 
 -17   1  10    37284.04    37641.46   1020.68 o 
 -15   1  10    10992.30    11430.08    514.68 o 
 -13   1  10    46180.46    46370.48   1095.94 o 
 -11   1  10    11587.45    11543.57    485.26 o 
  -9   1  10    71578.15    72710.45   1117.87 o 
  -7   1  10    18296.94    19327.60    419.71 o 
  -5   1  10    43012.68    43969.74   1343.67 o 
  -3   1  10    61833.24    63315.25   2010.75 o 
  -1   1  10     9996.10    10621.44    333.45 o 
   1   1  10    49398.65    49448.96    761.96 o 
   3   1  10     4057.26     4431.14    226.44 o 
   5   1  10    59758.50    61837.54    934.35 o 
   7   1  10    24987.37    26109.66    573.84 o 
   9   1  10     9134.62     9172.86    405.78 o 
  11   1  10    47567.36    48205.35    887.26 o 
  13   1  10     2162.72     2157.24    268.55 o 
 -20   2  10    13259.65    12845.14    624.73 o 
 -18   2  10     2616.40     2884.22    739.95 o 
 -16   2  10    20844.55    20444.87    734.41 o 
 -14   2  10     4481.48     4144.54    355.08 o 
 -12   2  10     6096.20     6358.20    404.62 o 
 -10   2  10    19006.76    17937.63    627.71 o 
  -8   2  10     5274.93     6349.74    368.07 o 
  -6   2  10    12124.48    12858.82    666.74 o 
  -4   2  10     1514.45     1326.05    193.86 o 
  -2   2  10    39627.54    41139.80    919.16 o 
   0   2  10     5111.93     4318.62    341.46 o 
   2   2  10    22974.40    23981.70   1258.90 o 
   4   2  10    23169.90    23186.40    779.18 o 
   6   2  10     9015.12     9329.17    518.59 o 
   8   2  10    15973.51    15649.93    679.79 o 
  10   2  10     1000.46     1030.48    255.51 o 
  12   2  10    13658.38    14045.45    696.69 o 
 -19   3  10      202.42      250.56    177.27 o 
 -17   3  10     1094.24     1407.41    263.35 o 
 -15   3  10      112.97       41.33    126.39 o 
 -13   3  10      166.91       47.33    131.50 o 
 -11   3  10     1848.82     1696.49    248.97 o 
  -9   3  10     2578.16     2950.25    304.25 o 
  -7   3  10      176.71      -19.30     84.81 o 
  -5   3  10      120.96      187.54    118.93 o 
  -3   3  10      251.07      280.61    169.36 o 
  -1   3  10     2548.99     2674.11    258.88 o 
   1   3  10      233.57      355.66    147.70 o 
   3   3  10       27.59      181.04    141.63 o 
   5   3  10      291.54      536.97    192.25 o 
   7   3  10       78.49      240.08    173.93 o 
   9   3  10      499.11      241.82    181.75 o 
  11   3  10     1703.80     1917.60    789.21 o 
 -18   4  10        0.35       37.54    161.26 o 
 -16   4  10     3490.65     3446.53    388.59 o 
 -14   4  10     1849.04     1491.22    447.95 o 
 -12   4  10     7283.16     7392.85    489.87 o 
 -10   4  10     9225.09     9109.46    491.72 o 
  -8   4  10     1037.00      773.80    197.59 o 
  -6   4  10    26316.08    24367.78   1016.33 o 
  -4   4  10     2084.96     2350.59    277.76 o 
  -2   4  10    14845.17    14570.61    931.39 o 
   0   4  10     3672.65     3582.00    371.02 o 
   2   4  10     8202.65     8805.25    504.43 o 
   4   4  10     5715.52     5639.41    561.42 o 
   6   4  10      216.85      -32.43    148.99 o 
   8   4  10     9987.91    11075.86    638.70 o 
 -13   5  10    41662.82    42370.49   1215.02 o 
 -11   5  10       19.22       53.44    160.80 o 
  -9   5  10    30113.45    31461.95    993.57 o 
  -7   5  10    11508.56    12810.63    604.11 o 
  -5   5  10    19342.07    18743.76    597.96 o 
  -3   5  10    36714.35    34491.32   1281.40 o 
  -1   5  10       60.29      149.58    165.14 o 
   1   5  10    48057.97    44219.68   1237.13 o 
   3   5  10     2480.96     1777.76    313.15 o 
   5   5  10    25137.96    25425.06    952.96 o 
 -21   1  11     3188.86     3729.59    395.76 o 
 -19   1  11     1720.25     2146.37    394.44 o 
 -17   1  11     8171.97     8273.39    482.74 o 
 -15   1  11     2025.47     1721.95    263.86 o 
 -13   1  11    10799.57    10592.97    498.08 o 
 -11   1  11       41.81      126.35    110.93 o 
  -9   1  11     5487.22     5627.33    368.35 o 
  -7   1  11     4372.95     4917.83    281.13 o 
  -5   1  11     5673.05     5732.15    335.54 o 
  -3   1  11    20606.75    21455.50    632.70 o 
  -1   1  11        2.71      288.79    105.09 o 
   1   1  11    15000.42    15396.28    480.61 o 
   3   1  11     8421.06     7829.09    355.93 o 
   5   1  11    13648.17    14783.04    636.99 o 
   7   1  11    13371.45    11102.61    568.88 o 
   9   1  11      886.27     1008.19    252.01 o 
  11   1  11     9298.47     9085.86    690.86 o 
 -20   2  11    25824.21    25174.57    895.70 o 
 -18   2  11     2981.39     2543.86    331.44 o 
 -16   2  11    35120.26    34399.71   1009.19 o 
 -14   2  11    17540.05    17683.04    680.80 o 
 -12   2  11    24329.13    25461.58    806.73 o 
 -10   2  11    54619.34    55580.73   1302.56 o 
  -8   2  11     1763.88     2285.31    427.22 o 
  -6   2  11    89298.75    90655.13   1677.50 o 
  -4   2  11     8024.94     7962.64    535.77 o 
  -2   2  11    72573.42    73058.85   1392.75 o 
   0   2  11    31484.88    31495.98   1499.78 o 
   2   2  11    10630.35     9627.55    506.95 o 
   4   2  11    66214.66    64883.40   1495.51 o 
   6   2  11        8.99       65.02    143.88 o 
   8   2  11    33026.63    34761.65   1093.26 o 
  10   2  11     8415.31     9193.34    587.58 o 
 -19   3  11    10441.88    10679.66    717.19 o 
 -17   3  11    50476.48    52306.49   1360.51 o 
 -15   3  11     2183.60     1985.04    307.70 o 
 -13   3  11    71754.62    71407.45   2948.09 o 
 -11   3  11     5972.07     6836.32    771.72 o 
  -9   3  11    49018.53    49503.64   1203.59 o 
  -7   3  11    24865.67    26624.92    808.74 o 
  -5   3  11    22467.53    22487.22    713.55 o 
  -3   3  11    71468.13    72089.47   1447.09 o 
  -1   3  11     1316.78     1722.48    835.42 o 
   1   3  11    41798.07    41093.16   1142.54 o 
   3   3  11    11259.68    11341.14    647.03 o 
   5   3  11    32589.00    32854.45   1046.06 o 
   7   3  11    27652.24    27684.48    974.33 o 
   9   3  11     3298.08     3055.01    405.29 o 
 -16   4  11    35910.27    36273.91   1127.39 o 
 -14   4  11    11505.88    11526.19    607.03 o 
 -12   4  11    19856.67    20020.77    781.73 o 
 -10   4  11    46267.63    49282.56   1267.30 o 
  -8   4  11     5042.40     4805.33    513.18 o 
  -6   4  11    62806.21    61845.36   1691.39 o 
  -4   4  11     8909.26     7996.48    455.21 o 
  -2   4  11    63689.09    60838.09   2036.40 o 
   0   4  11    34338.07    32415.34   1023.66 o 
   2   4  11    12537.76    12146.13    621.31 o 
   4   4  11    63417.74    61805.92   1554.47 o 
   6   4  11       19.60      133.70    184.90 o 
 -11   5  11     1343.55     1229.71    266.91 o 
  -9   5  11    19599.86    19795.07    790.67 o 
  -7   5  11     5082.17     5151.22    448.07 o 
  -5   5  11     5487.31     5264.02    597.26 o 
  -3   5  11    26230.47    24097.24    971.99 o 
  -1   5  11      248.57      131.99    181.65 o 
   1   5  11    24212.57    22003.76    873.47 o 
 -20   0  12    40554.88    38474.09   1531.20 o 
 -18   0  12     6961.31     8191.45    715.15 o 
 -16   0  12    48596.72    49434.75   1710.93 o 
 -14   0  12    35635.75    33124.22   1317.51 o 
 -12   0  12     6128.46     6301.82    580.95 o 
 -10   0  12   116317.13   109958.59   2769.21 o 
  -8   0  12     2175.41     2357.79    382.55 o 
  -6   0  12    97987.11    98586.16   2530.38 o 
  -4   0  12    59823.43    61016.46   1796.20 o 
  -2   0  12    48897.46    46829.11   1319.55 o 
   0   0  12    62004.30    61866.79   2710.27 o 
   2   0  12     1427.66     1406.85    377.79 o 
   4   0  12    72808.98    74605.05   1586.27 o 
   6   0  12     3494.51     3915.02    382.83 o 
   8   0  12    31893.82    31631.39    995.90 o 
 -19   1  12     7095.18     7027.66    499.82 o 
 -17   1  12    53102.30    53157.52   1324.50 o 
 -15   1  12     3393.60     3448.90    618.66 o 
 -13   1  12    73878.45    72107.34   1530.96 o 
 -11   1  12    16733.90    17338.21    647.00 o 
  -9   1  12    59181.66    60838.67   1331.27 o 
  -7   1  12    41488.76    43882.54    871.56 o 
  -5   1  12     3197.27     3664.20    300.53 o 
  -3   1  12    94085.19    95057.30   2528.34 o 
  -1   1  12     7227.83     6541.11    425.38 o 
   1   1  12    36068.85    35767.63   1005.81 o 
   3   1  12    31280.47    32789.28    980.22 o 
   5   1  12    14176.59    13574.92    632.26 o 
   7   1  12    23023.37    23819.86    877.32 o 
   9   1  12       28.22      -83.76    169.33 o 
 -18   2  12      701.47      870.35    242.64 o 
 -16   2  12    16286.93    16758.02    710.71 o 
 -14   2  12     5998.30     6154.76    451.22 o 
 -12   2  12     4860.50     5570.61    423.48 o 
 -10   2  12    39996.58    40883.17   1066.41 o 
  -8   2  12     1492.22     1929.90    265.77 o 
  -6   2  12    30991.08    31531.62    915.43 o 
  -4   2  12    11177.88    11639.27    494.83 o 
  -2   2  12    17969.31    18550.77    967.24 o 
   0   2  12    13194.98    13333.97    604.47 o 
   2   2  12       51.92      -91.65    151.52 o 
   4   2  12    15854.44    16074.46    704.46 o 
   6   2  12     4631.94     4717.36    446.32 o 
   8   2  12     4712.38     4901.48    477.10 o 
 -17   3  12      796.12      554.92    216.27 o 
 -15   3  12      648.58      846.04    238.57 o 
 -13   3  12      248.24      201.29    226.44 o 
 -11   3  12      234.19      141.43    148.12 o 
  -9   3  12     2400.99     1759.61    273.34 o 
  -7   3  12      153.91      -32.18    137.76 o 
  -5   3  12     1608.69     1520.24    314.94 o 
  -3   3  12     3017.87     2908.51    465.78 o 
  -1   3  12     1011.34      888.43    312.22 o 
   1   3  12      843.29      804.59    221.86 o 
   3   3  12     2026.80     1506.51    291.13 o 
   5   3  12      556.91     1146.24    271.83 o 
 -14   4  12     4891.84     5081.23    469.83 o 
 -12   4  12     3282.72     3551.44    595.39 o 
 -10   4  12     3291.89     3610.58    727.55 o 
  -8   4  12       42.52      396.30    176.03 o 
  -6   4  12     7221.92     7333.48    458.36 o 
  -4   4  12      798.09      766.51    206.60 o 
  -2   4  12     2734.48     2067.11    324.95 o 
   0   4  12     8768.22     8209.00    561.70 o 
   2   4  12     2381.40     2110.51    345.47 o 
 -17   1  13     9758.19    10465.23    731.63 o 
 -15   1  13      282.33      249.70    164.40 o 
 -13   1  13    13046.04    12942.47    903.88 o 
 -11   1  13     6683.16     6947.85    455.11 o 
  -9   1  13     5207.23     5222.33    438.43 o 
  -7   1  13    17403.01    17820.81    540.79 o 
  -5   1  13     1676.36     1814.54    247.48 o 
  -3   1  13    23866.34    23211.31   1092.60 o 
  -1   1  13       87.82      439.81    203.67 o 
   1   1  13     9933.17    10146.21    945.49 o 
   3   1  13     4219.74     3939.83    396.31 o 
   5   1  13     4795.37     4928.39    447.50 o 
 -16   2  13    24630.81    25288.44    903.93 o 
 -14   2  13    44797.84    45096.45   1219.16 o 
 -12   2  13     2658.74     2817.66    552.93 o 
 -10   2  13    47034.77    47774.65   1213.68 o 
  -8   2  13     5430.66     5477.73    664.87 o 
  -6   2  13    31491.43    31532.97    902.30 o 
  -4   2  13    33999.38    34361.89   1417.39 o 
  -2   2  13     6780.97     6362.85    469.08 o 
   0   2  13    32428.32    32864.29   1297.80 o 
   2   2  13      659.95      700.93    397.83 o 
   4   2  13    39966.86    41825.23   1700.90 o 
 -15   3  13     2501.03     2442.65    358.33 o 
 -13   3  13    38083.71    41192.57   1190.54 o 
 -11   3  13    32072.72    33347.16   1030.12 o 
  -9   3  13    11283.45    10747.21    569.85 o 
  -7   3  13    43659.69    44333.61    964.62 o 
  -5   3  13      154.84      153.90    245.97 o 
  -3   3  13    48228.16    46742.66   1757.47 o 
  -1   3  13     3337.71     3512.26    403.34 o 
   1   3  13    21754.69    22068.23    866.22 o 
   3   3  13    19258.36    18372.72    802.59 o 
 -10   4  13    55233.25    55802.41   1441.87 o 
  -8   4  13     4574.97     5150.34    763.56 o 
  -6   4  13    29701.20    30094.08    957.21 o 
  -4   4  13    32465.21    29296.04   1418.75 o 
  -2   4  13     8211.09     7983.18    572.74 o 
 -16   0  14    11036.81    12333.89    838.14 o 
  -6   0  14    21860.76    21830.96    994.42 o 
  -4   0  14    39922.89    40464.28   1572.65 o 
  -2   0  14     9125.53     9154.61    735.87 o 
   0   0  14    33785.35    34654.41   1491.11 o 
 -15   1  14     6465.79     7541.13    699.18 o 
 -13   1  14    19522.51    19241.34    754.28 o 
 -11   1  14    36946.95    34109.95   1014.97 o 
  -9   1  14     7324.07     7600.95    481.54 o 
  -7   1  14    36303.51    36863.08   1018.01 o 
  -5   1  14     1464.59     1468.35    371.67 o 
  -3   1  14    50278.01    49505.34   1274.47 o 
  -1   1  14     6501.02     6631.92    482.95 o 
   1   1  14    16930.67    16743.22   1322.09 o 
   3   1  14    26741.84    28524.64   1865.85 o 
 -14   2  14    11045.05    10651.29    601.01 o 
 -12   2  14      152.02      275.64    244.27 o 
 -10   2  14    18375.96    18667.61    748.51 o 
  -8   2  14     1151.09     1089.05    410.91 o 
  -6   2  14     5928.23     7134.86    694.09 o 
  -4   2  14    17131.54    18253.84   1053.87 o 
  -2   2  14     2246.17     2334.57    338.11 o 
   0   2  14    19072.33    16677.36    745.09 o 
  -9   3  14      304.99      354.73    188.53 o 
  -7   3  14      160.50      148.39    138.95 o 
  -5   3  14        0.46     -164.77    210.98 o 
  -3   3  14      675.20      249.48    215.56 o 
 -11   1  15     8448.64     9447.13    778.34 o 
  -9   1  15      863.54      751.84    298.63 o 
  -3   1  15     8553.94     7471.54    773.25 o 
                                                 
